# Supplementary material for: Enhanced pneumothorax visualization in ICU patients using portable chest radiography
Source: PLoS One. 2018 Dec 21;13(12):e0209770. doi: 10.1371/journal.pone.0209770 (PMC6303023; doi:10.1371/journal.pone.0209770)
Supplement: S1 Table — (XLSX) [file pone.0209770.s001.xlsx]

## Sheet: Data dictionary
Variable Name	Definition	Format	Categories/Unit	Coding
Image Status	Presence of Pneumothorax	Binary	Pneumothorax present	1
			Pneumothorax Not present	2
Iq Lungs	Image Quality	Categorical	Not Applicable	-1
			Excellent	0
			Good	1
			Average	2
			Poor	3
Patient Size	Patient Size observed on Xray	Categorical	Not Applicable	-1
			Slim	0
			Average	1
			Large	2
			Obese	3
Rotation	Patient Body rotation	Categorical	Not Applicable	-1
			None	0
			Slight	1
			Moderate	2
			Severe	3
Tubes and Lines	Presence of Tubes and Lines on Patient	Categorical	Not Applicable	-1
			None	0
			One	1
			Two to Four	2
			More than four	3
Image Score	Arithmetic sum of Iqlungs, patientsize, rotation, tubesandlines	Number	N/A	N/A
Size of Ptx	Size of Pneumothorax	Categorical	Not Applicable	-1
			Small	0
			Moderate	1
			Large	2
Side of PTx	Side of chest of Pneumothorax	Categorical	Not Applicable	-1
			Right	0
			Left	1
Record Number	Unique number per image within the study	Number	N/A	N/A
Image Rating Left Lung	Rating of Pneumothorax for the left lung	Categorical	Not specified (ignore)	-1
			Definitely Ptx	0
			Likely Ptx	1
			Unsure	2
			Likely not ptx	3
			Definitely not Ptx	4
Image Rating Right Lung	Rating of Pneumothorax for the right lung	Categorical	Not specified (ignore)	-1
			Definitely Ptx	0
			Likely Ptx	1
			Unsure	2
			Likely not ptx	3
			Definitely not Ptx	4
Time To RateImage	Total time spen on reading (seconds)	Number	N/A	N/A
Image Preference	Reader preference between software rendered and regular xray	Categorical	Not specified read 1 and 2 (ignore)	-1
read 3 only			Normal Rendering	0
			Ptx specific rendering	1
			Both renderings	2
Readers Name	Names of readers	List	Test reader (ignore)	1
			reader 3	2
			reader 5	3
			reader 4	4
			reader 1	5
			reader 2	6
			Test reader (ignore)	7
Rating Number	Number representing reading sessions	Categorical	First Read (Conv Xray)	1
			Second Read (Conv xray)	2
			Third Read (Enhanced Xray)	3

## Sheet: Data
Image Status	Iq Lungs	Patient Size	Rotation	Tubes and Lines	Image Score	Size of PTx	Side of PTx	Record Number	Image Rating Left Lung	Image Rating Right Lung	Time To Rate Image	Image Preference	Readers Name	Rating Number
2	2	2	1	2	7	-1	-1	1	4	4	77	-1	2	1
2	2	2	1	2	7	-1	-1	1	3	3	20	-1	2	2
2	2	2	1	2	7	-1	-1	1	4	4	21	1	2	3
1	0	0	0	2	2	0	1	10	0	2	141	-1	2	1
1	0	0	0	2	2	0	1	10	0	2	34	-1	2	2
1	0	0	0	2	2	0	1	10	0	2	53	1	2	3
2	1	0	1	1	3	-1	-1	12	4	3	95	-1	2	1
2	1	0	1	1	3	-1	-1	12	4	4	40	-1	2	2
2	1	0	1	1	3	-1	-1	12	4	4	19	0	2	3
2	0	0	0	2	2	-1	-1	21	3	3	162	-1	2	1
2	0	0	0	2	2	-1	-1	21	4	2	56	-1	2	2
2	0	0	0	2	2	-1	-1	21	4	1	21	1	2	3
2	1	1	2	2	6	-1	-1	23	4	3	82	-1	2	1
2	1	1	2	2	6	-1	-1	23	4	2	56	-1	2	2
2	1	1	2	2	6	-1	-1	23	4	1	20	1	2	3
2	2	0	0	2	4	-1	-1	33	3	3	33	-1	2	1
2	2	0	0	2	4	-1	-1	33	3	3	47	-1	2	2
2	2	0	0	2	4	-1	-1	33	3	3	63	1	2	3
2	1	1	0	0	2	-1	-1	40	4	3	105	-1	2	1
2	1	1	0	0	2	-1	-1	40	4	3	34	-1	2	2
2	1	1	0	0	2	-1	-1	40	4	4	26	1	2	3
2	0	0	0	2	2	-1	-1	44	4	4	165	-1	2	1
2	0	0	0	2	2	-1	-1	44	1	3	60	-1	2	2
2	0	0	0	2	2	-1	-1	44	1	3	25	1	2	3
1	0	0	0	0	0	0	1	46	0	4	78	-1	2	1
1	0	0	0	0	0	0	1	46	1	3	57	-1	2	2
1	0	0	0	0	0	0	1	46	0	4	54	1	2	3
2	2	1	0	0	3	-1	-1	49	4	1	85	-1	2	1
2	2	1	0	0	3	-1	-1	49	3	3	18	-1	2	2
2	2	1	0	0	3	-1	-1	49	4	2	47	1	2	3
2	1	0	0	0	1	-1	-1	55	3	4	149	-1	2	1
2	1	0	0	0	1	-1	-1	55	3	3	164	-1	2	2
2	1	0	0	0	1	-1	-1	55	3	4	131	1	2	3
2	2	0	0	3	5	-1	-1	58	2	3	120	-1	2	1
2	2	0	0	3	5	-1	-1	58	3	4	37	-1	2	2
2	2	0	0	3	5	-1	-1	58	4	4	19	1	2	3
1	0	0	1	0	1	1	0	66	4	1	142	-1	2	1
1	0	0	1	0	1	1	0	66	4	0	54	-1	2	2
1	0	0	1	0	1	1	0	66	4	0	14	1	2	3
2	2	2	1	0	5	-1	-1	69	3	4	61	-1	2	1
2	2	2	1	0	5	-1	-1	69	3	3	28	-1	2	2
2	2	2	1	0	5	-1	-1	69	4	4	37	1	2	3
2	0	1	0	0	1	-1	-1	70	4	3	81	-1	2	1
2	0	1	0	0	1	-1	-1	70	3	2	80	-1	2	2
2	0	1	0	0	1	-1	-1	70	4	4	27	1	2	3
2	2	2	0	2	6	-1	-1	71	4	3	54	-1	2	1
2	2	2	0	2	6	-1	-1	71	3	3	39	-1	2	2
2	2	2	0	2	6	-1	-1	71	4	3	26	1	2	3
2	2	2	1	2	7	-1	-1	89	2	4	104	-1	2	1
2	2	2	1	2	7	-1	-1	89	3	3	49	-1	2	2
2	2	2	1	2	7	-1	-1	89	1	3	66	1	2	3
2	0	0	0	3	3	-1	-1	94	3	4	135	-1	2	1
2	0	0	0	3	3	-1	-1	94	4	3	45	-1	2	2
2	0	0	0	3	3	-1	-1	94	4	4	19	1	2	3
2	0	0	0	1	1	-1	-1	106	3	3	59	-1	2	1
2	0	0	0	1	1	-1	-1	106	3	3	26	-1	2	2
2	0	0	0	1	1	-1	-1	106	1	4	60	1	2	3
2	2	2	0	2	6	-1	-1	109	4	4	47	-1	2	1
2	2	2	0	2	6	-1	-1	109	3	3	45	-1	2	2
2	2	2	0	2	6	-1	-1	109	4	4	59	1	2	3
1	1	0	0	3	4	0	0	117	0	4	61	-1	2	1
1	1	0	0	3	4	0	0	117	4	1	104	-1	2	2
1	1	0	0	3	4	0	0	117	2	0	158	1	2	3
2	1	2	1	3	7	-1	-1	127	4	4	68	-1	2	1
2	1	2	1	3	7	-1	-1	127	3	3	40	-1	2	2
2	1	2	1	3	7	-1	-1	127	3	3	35	1	2	3
2	1	0	0	1	2	-1	-1	139	3	2	151	-1	2	1
2	1	0	0	1	2	-1	-1	139	3	3	56	-1	2	2
2	1	0	0	1	2	-1	-1	139	4	4	57	1	2	3
2	1	1	0	3	5	-1	-1	146	4	4	93	-1	2	1
2	1	1	0	3	5	-1	-1	146	3	3	46	-1	2	2
2	1	1	0	3	5	-1	-1	146	4	3	41	1	2	3
2	2	3	0	2	7	-1	-1	148	4	4	315	-1	2	1
2	2	3	0	2	7	-1	-1	148	3	2	50	-1	2	2
2	2	3	0	2	7	-1	-1	148	4	3	23	1	2	3
2	0	0	0	2	2	-1	-1	162	3	3	105	-1	2	1
2	0	0	0	2	2	-1	-1	162	3	3	60	-1	2	2
2	0	0	0	2	2	-1	-1	162	3	3	73	1	2	3
1	0	1	1	0	2	0	1	164	0	4	37	-1	2	1
1	0	1	1	0	2	0	1	164	2	3	36	-1	2	2
1	0	1	1	0	2	0	1	164	0	3	87	1	2	3
2	1	1	0	2	4	-1	-1	179	3	3	161	-1	2	1
2	1	1	0	2	4	-1	-1	179	3	3	35	-1	2	2
2	1	1	0	2	4	-1	-1	179	4	4	17	1	2	3
2	1	2	0	1	4	-1	-1	195	4	3	141	-1	2	1
2	1	2	0	1	4	-1	-1	195	3	3	37	-1	2	2
2	1	2	0	1	4	-1	-1	195	4	4	21	1	2	3
2	0	1	0	3	4	-1	-1	196	3	3	94	-1	2	1
2	0	1	0	3	4	-1	-1	196	3	3	20	-1	2	2
2	0	1	0	3	4	-1	-1	196	3	2	35	1	2	3
2	2	1	3	0	6	-1	-1	220	3	4	73	-1	2	1
2	2	1	3	0	6	-1	-1	220	3	2	47	-1	2	2
2	2	1	3	0	6	-1	-1	220	3	3	39	1	2	3
2	1	1	0	3	5	-1	-1	226	3	3	98	-1	2	1
2	1	1	0	3	5	-1	-1	226	3	2	94	-1	2	2
2	1	1	0	3	5	-1	-1	226	4	3	86	1	2	3
2	2	1	0	2	5	-1	-1	233	3	3	43	-1	2	1
2	2	1	0	2	5	-1	-1	233	3	3	33	-1	2	2
2	2	1	0	2	5	-1	-1	233	4	4	42	1	2	3
1	0	2	0	2	4	0	1	238	4	3	96	-1	2	1
1	0	2	0	2	4	0	1	238	2	3	62	-1	2	2
1	0	2	0	2	4	0	1	238	2	2	130	2	2	3
2	1	1	0	0	2	-1	-1	249	3	3	67	-1	2	1
2	1	1	0	0	2	-1	-1	249	4	3	107	-1	2	2
2	1	1	0	0	2	-1	-1	249	4	4	60	1	2	3
1	0	1	0	2	3	2	1	255	0	4	33	-1	2	1
1	0	1	0	2	3	2	1	255	0	3	37	-1	2	2
1	0	1	0	2	3	2	1	255	0	4	91	1	2	3
2	1	2	1	2	6	-1	-1	258	3	3	126	-1	2	1
2	1	2	1	2	6	-1	-1	258	4	3	87	-1	2	2
2	1	2	1	2	6	-1	-1	258	4	3	32	1	2	3
1	2	1	0	0	3	0	0	262	4	0	49	-1	2	1
1	2	1	0	0	3	0	0	262	4	0	16	-1	2	2
1	2	1	0	0	3	0	0	262	4	0	7	1	2	3
2	1	0	0	0	1	-1	-1	263	3	1	172	-1	2	1
2	1	0	0	0	1	-1	-1	263	4	1	31	-1	2	2
2	1	0	0	0	1	-1	-1	263	4	1	59	1	2	3
2	1	2	0	1	4	-1	-1	273	4	4	54	-1	2	1
2	1	2	0	1	4	-1	-1	273	3	3	25	-1	2	2
2	1	2	0	1	4	-1	-1	273	4	4	30	1	2	3
2	0	0	0	1	1	-1	-1	278	4	4	43	-1	2	1
2	0	0	0	1	1	-1	-1	278	4	4	28	-1	2	2
2	0	0	0	1	1	-1	-1	278	4	4	15	1	2	3
1	0	0	0	3	3	0	1	280	3	3	174	-1	2	1
1	0	0	0	3	3	0	1	280	2	2	83	-1	2	2
1	0	0	0	3	3	0	1	280	2	1	77	1	2	3
1	0	1	0	0	1	2	1	285	0	4	34	-1	2	1
1	0	1	0	0	1	2	1	285	0	4	22	-1	2	2
1	0	1	0	0	1	2	1	285	0	4	27	1	2	3
2	1	2	0	3	6	-1	-1	287	4	4	39	-1	2	1
2	1	2	0	3	6	-1	-1	287	3	3	42	-1	2	2
2	1	2	0	3	6	-1	-1	287	4	4	72	1	2	3
2	2	2	0	2	6	-1	-1	309	3	3	54	-1	2	1
2	2	2	0	2	6	-1	-1	309	3	3	37	-1	2	2
2	2	2	0	2	6	-1	-1	309	4	2	58	1	2	3
2	1	2	0	1	4	-1	-1	311	4	3	92	-1	2	1
2	1	2	0	1	4	-1	-1	311	4	2	64	-1	2	2
2	1	2	0	1	4	-1	-1	311	4	2	65	2	2	3
2	1	1	2	2	6	-1	-1	312	4	3	154	-1	2	1
2	1	1	2	2	6	-1	-1	312	2	4	37	-1	2	2
2	1	1	2	2	6	-1	-1	312	2	4	129	1	2	3
2	0	0	0	0	0	-1	-1	313	4	4	100	-1	2	1
2	0	0	0	0	0	-1	-1	313	3	4	88	-1	2	2
2	0	0	0	0	0	-1	-1	313	4	4	10	1	2	3
2	1	2	1	2	6	-1	-1	317	4	2	204	-1	2	1
2	1	2	1	2	6	-1	-1	317	4	2	105	-1	2	2
2	1	2	1	2	6	-1	-1	317	4	1	60	1	2	3
2	2	2	0	2	6	-1	-1	328	3	3	239	-1	2	1
2	2	2	0	2	6	-1	-1	328	4	3	70	-1	2	2
2	2	2	0	2	6	-1	-1	328	4	4	76	1	2	3
2	2	2	2	0	6	-1	-1	338	3	3	77	-1	2	1
2	2	2	2	0	6	-1	-1	338	3	4	68	-1	2	2
2	2	2	2	0	6	-1	-1	338	3	4	57	1	2	3
2	0	1	0	2	3	-1	-1	342	4	4	74	-1	2	1
2	0	1	0	2	3	-1	-1	342	4	4	41	-1	2	2
2	0	1	0	2	3	-1	-1	342	4	4	29	1	2	3
2	2	3	0	2	7	-1	-1	343	4	4	96	-1	2	1
2	2	3	0	2	7	-1	-1	343	3	3	26	-1	2	2
2	2	3	0	2	7	-1	-1	343	3	3	39	1	2	3
2	2	1	0	1	4	-1	-1	345	4	4	109	-1	2	1
2	2	1	0	1	4	-1	-1	345	4	4	28	-1	2	2
2	2	1	0	1	4	-1	-1	345	4	4	23	1	2	3
2	2	1	0	0	3	-1	-1	358	3	3	94	-1	2	1
2	2	1	0	0	3	-1	-1	358	3	2	67	-1	2	2
2	2	1	0	0	3	-1	-1	358	4	1	124	1	2	3
2	2	2	0	0	4	-1	-1	361	4	3	87	-1	2	1
2	2	2	0	0	4	-1	-1	361	4	3	62	-1	2	2
2	2	2	0	0	4	-1	-1	361	4	3	26	1	2	3
2	1	1	0	0	2	-1	-1	372	4	3	83	-1	2	1
2	1	1	0	0	2	-1	-1	372	4	3	99	-1	2	2
2	1	1	0	0	2	-1	-1	372	4	3	28	1	2	3
2	0	1	2	0	3	-1	-1	377	4	4	68	-1	2	1
2	0	1	2	0	3	-1	-1	377	4	4	24	-1	2	2
2	0	1	2	0	3	-1	-1	377	4	4	13	2	2	3
2	2	2	0	2	6	-1	-1	390	3	3	46	-1	2	1
2	2	2	0	2	6	-1	-1	390	3	3	16	-1	2	2
2	2	2	0	2	6	-1	-1	390	4	4	59	2	2	3
2	2	2	1	1	6	-1	-1	396	4	4	41	-1	2	1
2	2	2	1	1	6	-1	-1	396	3	3	58	-1	2	2
2	2	2	1	1	6	-1	-1	396	4	4	16	1	2	3
2	2	2	1	2	7	-1	-1	402	3	3	55	-1	2	1
2	2	2	1	2	7	-1	-1	402	3	3	35	-1	2	2
2	2	2	1	2	7	-1	-1	402	3	3	81	1	2	3
1	0	0	1	1	2	2	1	409	0	3	73	-1	2	1
1	0	0	1	1	2	2	1	409	0	4	28	-1	2	2
1	0	0	1	1	2	2	1	409	0	4	41	1	2	3
2	0	0	0	1	1	-1	-1	411	4	3	133	-1	2	1
2	0	0	0	1	1	-1	-1	411	4	2	85	-1	2	2
2	0	0	0	1	1	-1	-1	411	4	3	63	1	2	3
1	0	0	0	2	2	0	1	417	0	4	25	-1	2	1
1	0	0	0	2	2	0	1	417	0	4	27	-1	2	2
1	0	0	0	2	2	0	1	417	0	4	12	1	2	3
2	2	3	0	0	5	-1	-1	419	4	4	36	-1	2	1
2	2	3	0	0	5	-1	-1	419	3	3	46	-1	2	2
2	2	3	0	0	5	-1	-1	419	4	3	54	1	2	3
2	2	2	0	1	5	-1	-1	437	4	4	98	-1	2	1
2	2	2	0	1	5	-1	-1	437	3	3	99	-1	2	2
2	2	2	0	1	5	-1	-1	437	3	3	27	2	2	3
1	0	0	1	3	4	2	1	438	0	4	59	-1	2	1
1	0	0	1	3	4	2	1	438	0	4	38	-1	2	2
1	0	0	1	3	4	2	1	438	0	4	16	1	2	3
2	2	2	1	2	7	-1	-1	443	2	3	51	-1	2	1
2	2	2	1	2	7	-1	-1	443	3	3	41	-1	2	2
2	2	2	1	2	7	-1	-1	443	4	4	49	1	2	3
2	0	2	0	3	5	-1	-1	447	1	1	157	-1	2	1
2	0	2	0	3	5	-1	-1	447	1	0	61	-1	2	2
2	0	2	0	3	5	-1	-1	447	0	0	92	1	2	3
2	0	0	1	1	2	-1	-1	449	4	4	39	-1	2	1
2	0	0	1	1	2	-1	-1	449	4	3	89	-1	2	2
2	0	0	1	1	2	-1	-1	449	4	4	25	1	2	3
1	1	2	0	2	5	1	1	457	1	3	55	-1	2	1
1	1	2	0	2	5	1	1	457	1	3	44	-1	2	2
1	1	2	0	2	5	1	1	457	1	4	31	1	2	3
1	0	1	0	0	1	1	0	496	4	0	61	-1	2	1
1	0	1	0	0	1	1	0	496	4	0	29	-1	2	2
1	0	1	0	0	1	1	0	496	4	0	12	1	2	3
2	0	0	0	0	0	-1	-1	504	4	3	54	-1	2	1
2	0	0	0	0	0	-1	-1	504	1	2	85	-1	2	2
2	0	0	0	0	0	-1	-1	504	2	3	74	1	2	3
2	1	0	2	1	4	-1	-1	512	4	4	48	-1	2	1
2	1	0	2	1	4	-1	-1	512	4	4	68	-1	2	2
2	1	0	2	1	4	-1	-1	512	4	3	47	1	2	3
2	2	2	0	2	6	-1	-1	516	4	3	48	-1	2	1
2	2	2	0	2	6	-1	-1	516	3	3	39	-1	2	2
2	2	2	0	2	6	-1	-1	516	4	3	30	1	2	3
2	0	1	0	1	2	-1	-1	518	4	3	101	-1	2	1
2	0	1	0	1	2	-1	-1	518	4	2	41	-1	2	2
2	0	1	0	1	2	-1	-1	518	4	1	43	1	2	3
2	0	0	0	2	2	-1	-1	522	4	2	150	-1	2	1
2	0	0	0	2	2	-1	-1	522	3	3	115	-1	2	2
2	0	0	0	2	2	-1	-1	522	4	4	43	1	2	3
2	1	1	0	0	2	-1	-1	549	4	3	168	-1	2	1
2	1	1	0	0	2	-1	-1	549	3	3	56	-1	2	2
2	1	1	0	0	2	-1	-1	549	3	3	39	2	2	3
2	1	1	0	0	2	-1	-1	561	4	4	54	-1	2	1
2	1	1	0	0	2	-1	-1	561	4	4	33	-1	2	2
2	1	1	0	0	2	-1	-1	561	4	4	33	1	2	3
2	0	2	0	3	5	-1	-1	582	3	3	84	-1	2	1
2	0	2	0	3	5	-1	-1	582	3	4	117	-1	2	2
2	0	2	0	3	5	-1	-1	582	4	4	435	1	2	3
2	2	2	1	2	7	-1	-1	592	3	3	37	-1	2	1
2	2	2	1	2	7	-1	-1	592	4	4	29	-1	2	2
2	2	2	1	2	7	-1	-1	592	4	3	80	1	2	3
2	1	1	1	0	3	-1	-1	607	4	4	68	-1	2	1
2	1	1	1	0	3	-1	-1	607	3	3	37	-1	2	2
2	1	1	1	0	3	-1	-1	607	4	3	64	1	2	3
2	1	2	1	2	6	-1	-1	622	4	4	103	-1	2	1
2	1	2	1	2	6	-1	-1	622	3	3	65	-1	2	2
2	1	2	1	2	6	-1	-1	622	4	4	9	1	2	3
2	0	0	0	2	2	-1	-1	658	3	4	195	-1	2	1
2	0	0	0	2	2	-1	-1	658	3	4	48	-1	2	2
2	0	0	0	2	2	-1	-1	658	3	4	27	1	2	3
2	2	1	3	0	6	-1	-1	783	3	3	86	-1	2	1
2	2	1	3	0	6	-1	-1	783	3	1	52	-1	2	2
2	2	1	3	0	6	-1	-1	783	4	1	30	1	2	3
1	0	0	1	1	2	0	1	833	1	3	131	-1	2	1
1	0	0	1	1	2	0	1	833	1	3	50	-1	2	2
1	0	0	1	1	2	0	1	833	0	3	32	1	2	3
1	0	1	0	0	1	1	0	869	3	0	103	-1	2	1
1	0	1	0	0	1	1	0	869	4	0	36	-1	2	2
1	0	1	0	0	1	1	0	869	4	0	223	1	2	3
2	2	2	0	2	6	-1	-1	870	4	3	49	-1	2	1
2	2	2	0	2	6	-1	-1	870	3	2	65	-1	2	2
2	2	2	0	2	6	-1	-1	870	4	2	74	1	2	3
2	0	1	0	1	2	-1	-1	873	4	4	60	-1	2	1
2	0	1	0	1	2	-1	-1	873	2	4	54	-1	2	2
2	0	1	0	1	2	-1	-1	873	1	4	25	1	2	3
1	1	1	1	1	4	1	0	874	4	0	28	-1	2	1
1	1	1	1	1	4	1	0	874	3	0	23	-1	2	2
1	1	1	1	1	4	1	0	874	4	0	20	1	2	3
2	0	0	1	0	1	-1	-1	950	3	3	56	-1	2	1
2	0	0	1	0	1	-1	-1	950	3	3	92	-1	2	2
2	0	0	1	0	1	-1	-1	950	3	4	169	1	2	3
2	1	1	0	3	5	-1	-1	965	3	3	62	-1	2	1
2	1	1	0	3	5	-1	-1	965	3	2	54	-1	2	2
2	1	1	0	3	5	-1	-1	965	4	3	24	1	2	3
2	1	1	0	1	3	-1	-1	1012	3	3	25	-1	2	1
2	1	1	0	1	3	-1	-1	1012	4	3	65	-1	2	2
2	1	1	0	1	3	-1	-1	1012	4	4	40	1	2	3
2	1	2	0	0	3	-1	-1	1041	3	3	83	-1	2	1
2	1	2	0	0	3	-1	-1	1041	4	3	19	-1	2	2
2	1	2	0	0	3	-1	-1	1041	4	2	34	1	2	3
1	0	0	0	1	1	1	1	1047	0	1	147	-1	2	1
1	0	0	0	1	1	1	1	1047	1	3	22	-1	2	2
1	0	0	0	1	1	1	1	1047	0	2	63	1	2	3
1	1	0	0	3	4	0	1	1058	0	2	220	-1	2	1
1	1	0	0	3	4	0	1	1058	0	1	73	-1	2	2
1	1	0	0	3	4	0	1	1058	0	1	75	1	2	3
2	0	1	0	2	3	-1	-1	1119	4	4	75	-1	2	1
2	0	1	0	2	3	-1	-1	1119	4	3	55	-1	2	2
2	0	1	0	2	3	-1	-1	1119	4	3	65	1	2	3
2	2	1	0	3	6	-1	-1	1184	4	3	108	-1	2	1
2	2	1	0	3	6	-1	-1	1184	3	3	67	-1	2	2
2	2	1	0	3	6	-1	-1	1184	4	3	50	1	2	3
1	2	1	1	2	6	0	1	1191	0	1	187	-1	2	1
1	2	1	1	2	6	0	1	1191	0	1	73	-1	2	2
1	2	1	1	2	6	0	1	1191	0	2	79	1	2	3
2	1	2	1	2	6	-1	-1	1201	4	3	53	-1	2	1
2	1	2	1	2	6	-1	-1	1201	3	3	39	-1	2	2
2	1	2	1	2	6	-1	-1	1201	4	3	65	1	2	3
2	1	2	0	1	4	-1	-1	1211	4	1	113	-1	2	1
2	1	2	0	1	4	-1	-1	1211	4	4	32	-1	2	2
2	1	2	0	1	4	-1	-1	1211	4	4	18	1	2	3
1	2	2	3	3	10	1	0	1239	4	0	53	-1	2	1
1	2	2	3	3	10	1	0	1239	3	0	19	-1	2	2
1	2	2	3	3	10	1	0	1239	4	0	18	1	2	3
2	1	1	0	0	2	-1	-1	1278	3	3	54	-1	2	1
2	1	1	0	0	2	-1	-1	1278	3	3	19	-1	2	2
2	1	1	0	0	2	-1	-1	1278	4	4	14	1	2	3
2	2	2	0	3	7	-1	-1	1279	3	3	46	-1	2	1
2	2	2	0	3	7	-1	-1	1279	2	2	66	-1	2	2
2	2	2	0	3	7	-1	-1	1279	1	3	38	1	2	3
2	0	1	1	1	3	-1	-1	1287	4	3	197	-1	2	1
2	0	1	1	1	3	-1	-1	1287	3	3	70	-1	2	2
2	0	1	1	1	3	-1	-1	1287	4	2	63	1	2	3
1	0	1	0	0	1	2	0	1340	4	0	23	-1	2	1
1	0	1	0	0	1	2	0	1340	4	0	16	-1	2	2
1	0	1	0	0	1	2	0	1340	4	0	14	1	2	3
2	2	2	0	3	7	-1	-1	1385	3	4	117	-1	2	1
2	2	2	0	3	7	-1	-1	1385	3	3	62	-1	2	2
2	2	2	0	3	7	-1	-1	1385	4	4	49	1	2	3
2	0	1	1	1	3	-1	-1	1399	3	1	71	-1	2	1
2	0	1	1	1	3	-1	-1	1399	3	2	107	-1	2	2
2	0	1	1	1	3	-1	-1	1399	3	1	145	1	2	3
1	0	0	0	2	2	0	0	1548	4	0	55	-1	2	1
1	0	0	0	2	2	0	0	1548	3	1	49	-1	2	2
1	0	0	0	2	2	0	0	1548	4	0	49	1	2	3
1	1	1	0	0	2	0	0	1642	4	0	26	-1	2	1
1	1	1	0	0	2	0	0	1642	1	0	27	-1	2	2
1	1	1	0	0	2	0	0	1642	0	0	23	1	2	3
1	1	2	0	0	3	0	1	1653	0	2	170	-1	2	1
1	1	2	0	0	3	0	1	1653	0	3	24	-1	2	2
1	1	2	0	0	3	0	1	1653	0	3	63	1	2	3
1	0	0	0	2	2	2	1	1807	0	3	47	-1	2	1
1	0	0	0	2	2	2	1	1807	0	3	20	-1	2	2
1	0	0	0	2	2	2	1	1807	0	4	18	1	2	3
1	0	1	1	2	4	0	0	1833	3	0	139	-1	2	1
1	0	1	1	2	4	0	0	1833	2	1	64	-1	2	2
1	0	1	1	2	4	0	0	1833	3	1	53	1	2	3
1	0	0	0	2	2	2	0	1861	4	0	57	-1	2	1
1	0	0	0	2	2	2	0	1861	3	0	43	-1	2	2
1	0	0	0	2	2	2	0	1861	3	0	78	1	2	3
1	0	1	1	1	3	1	1	2054	0	4	44	-1	2	1
1	0	1	1	1	3	1	1	2054	0	4	24	-1	2	2
1	0	1	1	1	3	1	1	2054	0	4	11	1	2	3
1	2	1	2	2	7	1	0	2075	3	0	202	-1	2	1
1	2	1	2	2	7	1	0	2075	3	1	27	-1	2	2
1	2	1	2	2	7	1	0	2075	4	0	41	1	2	3
2	2	2	3	2	9	-1	-1	2135	2	3	62	-1	2	1
2	2	2	3	2	9	-1	-1	2135	3	3	73	-1	2	2
2	2	2	3	2	9	-1	-1	2135	4	4	23	1	2	3
1	0	1	1	0	2	0	1	2185	0	4	21	-1	2	1
1	0	1	1	0	2	0	1	2185	0	3	23	-1	2	2
1	0	1	1	0	2	0	1	2185	0	4	38	1	2	3
1	1	2	0	2	5	0	0	2191	4	0	75	-1	2	1
1	1	2	0	2	5	0	0	2191	3	0	27	-1	2	2
1	1	2	0	2	5	0	0	2191	4	0	23	1	2	3
1	1	1	1	2	5	0	0	2193	4	0	50	-1	2	1
1	1	1	1	2	5	0	0	2193	4	1	43	-1	2	2
1	1	1	1	2	5	0	0	2193	4	0	18	1	2	3
2	2	2	0	2	6	-1	-1	2198	4	2	104	-1	2	1
2	2	2	0	2	6	-1	-1	2198	3	2	41	-1	2	2
2	2	2	0	2	6	-1	-1	2198	4	1	51	1	2	3
1	2	2	0	0	4	0	1	2203	1	3	62	-1	2	1
1	2	2	0	0	4	0	1	2203	1	3	45	-1	2	2
1	2	2	0	0	4	0	1	2203	0	3	32	1	2	3
2	0	1	0	2	3	-1	-1	2230	4	3	90	-1	2	1
2	0	1	0	2	3	-1	-1	2230	4	2	38	-1	2	2
2	0	1	0	2	3	-1	-1	2230	4	1	42	1	2	3
2	1	2	1	3	7	-1	-1	2235	3	3	120	-1	2	1
2	1	2	1	3	7	-1	-1	2235	2	3	62	-1	2	2
2	1	2	1	3	7	-1	-1	2235	1	3	80	2	2	3
1	0	0	0	1	1	0	1	2455	0	4	31	-1	2	1
1	0	0	0	1	1	0	1	2455	0	4	18	-1	2	2
1	0	0	0	1	1	0	1	2455	0	4	13	1	2	3
1	1	1	1	2	5	0	0	2521	4	0	67	-1	2	1
1	1	1	1	2	5	0	0	2521	3	1	57	-1	2	2
1	1	1	1	2	5	0	0	2521	4	0	23	1	2	3
1	1	2	1	1	5	1	0	2562	3	0	85	-1	2	1
1	1	2	1	1	5	1	0	2562	3	1	60	-1	2	2
1	1	2	1	1	5	1	0	2562	4	0	31	1	2	3
1	0	0	0	0	0	1	0	2764	4	0	57	-1	2	1
1	0	0	0	0	0	1	0	2764	4	1	34	-1	2	2
1	0	0	0	0	0	1	0	2764	4	0	151	1	2	3
1	0	1	0	1	2	1	0	2769	4	0	13	-1	2	1
1	0	1	0	1	2	1	0	2769	4	0	24	-1	2	2
1	0	1	0	1	2	1	0	2769	4	0	21	1	2	3
1	0	1	0	1	2	2	0	2962	4	0	49	-1	2	1
1	0	1	0	1	2	2	0	2962	4	0	23	-1	2	2
1	0	1	0	1	2	2	0	2962	4	0	25	1	2	3
1	0	1	0	0	1	1	0	2972	4	0	34	-1	2	1
1	0	1	0	0	1	1	0	2972	4	0	14	-1	2	2
1	0	1	0	0	1	1	0	2972	4	0	10	1	2	3
1	0	0	0	1	1	0	1	3068	0	3	84	-1	2	1
1	0	0	0	1	1	0	1	3068	1	3	105	-1	2	2
1	0	0	0	1	1	0	1	3068	0	4	57	1	2	3
1	1	0	0	0	1	1	1	3158	0	4	47	-1	2	1
1	1	0	0	0	1	1	1	3158	0	4	12	-1	2	2
1	1	0	0	0	1	1	1	3158	0	4	17	1	2	3
1	0	0	0	1	1	1	0	3285	2	0	174	-1	2	1
1	0	0	0	1	1	1	0	3285	3	3	83	-1	2	2
1	0	0	0	1	1	1	0	3285	3	1	36	1	2	3
1	0	0	1	1	2	2	0	3326	4	1	132	-1	2	1
1	0	0	1	1	2	2	0	3326	4	0	60	-1	2	2
1	0	0	1	1	2	2	0	3326	4	0	13	1	2	3
1	2	1	2	3	8	1	0	3645	3	0	82	-1	2	1
1	2	1	2	3	8	1	0	3645	3	0	56	-1	2	2
1	2	1	2	3	8	1	0	3645	4	0	94	1	2	3
1	0	0	0	1	1	2	0	3803	4	0	40	-1	2	1
1	0	0	0	1	1	2	0	3803	4	0	27	-1	2	2
1	0	0	0	1	1	2	0	3803	4	0	41	1	2	3
1	1	1	0	0	2	0	0	3875	4	0	42	-1	2	1
1	1	1	0	0	2	0	0	3875	4	0	29	-1	2	2
1	1	1	0	0	2	0	0	3875	4	0	22	1	2	3
1	2	2	1	0	5	1	0	3912	4	0	29	-1	2	1
1	2	2	1	0	5	1	0	3912	3	1	21	-1	2	2
1	2	2	1	0	5	1	0	3912	4	0	15	1	2	3
1	0	0	0	2	2	1	0	3942	3	1	168	-1	2	1
1	0	0	0	2	2	1	0	3942	3	0	44	-1	2	2
1	0	0	0	2	2	1	0	3942	4	0	25	1	2	3
1	1	0	1	2	4	1	1	3971	0	3	89	-1	2	1
1	1	0	1	2	4	1	1	3971	0	2	33	-1	2	2
1	1	0	1	2	4	1	1	3971	0	3	28	1	2	3
2	1	1	0	3	5	-1	-1	4138	3	3	71	-1	2	1
2	1	1	0	3	5	-1	-1	4138	3	3	43	-1	2	2
2	1	1	0	3	5	-1	-1	4138	1	3	51	1	2	3
1	0	0	1	2	3	0	1	4344	0	3	72	-1	2	1
1	0	0	1	2	3	0	1	4344	0	4	47	-1	2	2
1	0	0	1	2	3	0	1	4344	0	4	73	1	2	3
1	1	2	1	2	6	2	0	4361	4	0	29	-1	2	1
1	1	2	1	2	6	2	0	4361	3	0	12	-1	2	2
1	1	2	1	2	6	2	0	4361	4	0	14	1	2	3
1	0	0	0	1	1	2	1	4368	0	4	29	-1	2	1
1	0	0	0	1	1	2	1	4368	0	4	27	-1	2	2
1	0	0	0	1	1	2	1	4368	0	4	12	1	2	3
1	1	2	0	1	4	2	0	4447	4	0	58	-1	2	1
1	1	2	0	1	4	2	0	4447	4	0	31	-1	2	2
1	1	2	0	1	4	2	0	4447	4	0	204	1	2	3
1	1	1	0	1	3	2	1	4541	0	4	129	-1	2	1
1	1	1	0	1	3	2	1	4541	0	4	72	-1	2	2
1	1	1	0	1	3	2	1	4541	0	4	14	1	2	3
1	1	0	0	1	2	2	0	4638	4	0	44	-1	2	1
1	1	0	0	1	2	2	0	4638	4	0	19	-1	2	2
1	1	0	0	1	2	2	0	4638	4	0	9	1	2	3
1	1	1	0	2	4	2	1	4688	0	4	16	-1	2	1
1	1	1	0	2	4	2	1	4688	0	4	44	-1	2	2
1	1	1	0	2	4	2	1	4688	0	4	16	1	2	3
1	0	1	2	3	6	1	0	4815	4	0	51	-1	2	1
1	0	1	2	3	6	1	0	4815	2	0	19	-1	2	2
1	0	1	2	3	6	1	0	4815	2	0	61	1	2	3
1	0	0	0	1	1	1	0	5128	4	0	34	-1	2	1
1	0	0	0	1	1	1	0	5128	3	0	24	-1	2	2
1	0	0	0	1	1	1	0	5128	4	0	33	1	2	3
1	1	2	0	0	3	1	1	5209	1	4	57	-1	2	1
1	1	2	0	0	3	1	1	5209	1	3	30	-1	2	2
1	1	2	0	0	3	1	1	5209	0	4	46	1	2	3
1	0	1	0	1	2	1	0	5230	4	0	31	-1	2	1
1	0	1	0	1	2	1	0	5230	4	0	50	-1	2	2
1	0	1	0	1	2	1	0	5230	1	0	77	1	2	3
1	0	1	0	0	1	0	1	5340	0	4	41	-1	2	1
1	0	1	0	0	1	0	1	5340	0	4	24	-1	2	2
1	0	1	0	0	1	0	1	5340	0	4	23	1	2	3
1	1	1	0	0	2	1	0	5398	4	0	50	-1	2	1
1	1	1	0	0	2	1	0	5398	4	0	26	-1	2	2
1	1	1	0	0	2	1	0	5398	4	0	13	1	2	3
1	1	2	1	1	5	0	0	5606	3	2	107	-1	2	1
1	1	2	1	1	5	0	0	5606	2	3	23	-1	2	2
1	1	2	1	1	5	0	0	5606	3	3	33	1	2	3
1	1	1	2	2	6	0	0	5768	4	0	73	-1	2	1
1	1	1	2	2	6	0	0	5768	3	0	62	-1	2	2
1	1	1	2	2	6	0	0	5768	4	0	30	1	2	3
1	0	0	0	1	1	0	0	5784	4	0	73	-1	2	1
1	0	0	0	1	1	0	0	5784	4	0	117	-1	2	2
1	0	0	0	1	1	0	0	5784	4	0	33	2	2	3
2	0	0	0	2	2	-1	-1	5930	4	1	99	-1	2	1
2	0	0	0	2	2	-1	-1	5930	1	3	58	-1	2	2
2	0	0	0	2	2	-1	-1	5930	1	3	30	1	2	3
1	1	1	0	0	2	0	0	6011	4	0	26	-1	2	1
1	1	1	0	0	2	0	0	6011	4	0	51	-1	2	2
1	1	1	0	0	2	0	0	6011	4	0	36	1	2	3
1	0	1	0	0	1	2	0	6166	4	0	31	-1	2	1
1	0	1	0	0	1	2	0	6166	4	0	57	-1	2	2
1	0	1	0	0	1	2	0	6166	4	0	18	1	2	3
1	1	2	1	1	5	0	0	6189	4	0	59	-1	2	1
1	1	2	1	1	5	0	0	6189	4	0	25	-1	2	2
1	1	2	1	1	5	0	0	6189	4	0	43	1	2	3
2	0	1	0	3	4	-1	-1	6255	3	3	108	-1	2	1
2	0	1	0	3	4	-1	-1	6255	3	2	129	-1	2	2
2	0	1	0	3	4	-1	-1	6255	3	1	93	1	2	3
2	3	2	1	1	7	-1	-1	6257	4	4	16	-1	2	1
2	3	2	1	1	7	-1	-1	6257	3	3	22	-1	2	2
2	3	2	1	1	7	-1	-1	6257	3	3	42	1	2	3
1	0	0	0	1	1	2	0	6359	4	0	51	-1	2	1
1	0	0	0	1	1	2	0	6359	4	0	82	-1	2	2
1	0	0	0	1	1	2	0	6359	3	0	235	1	2	3
1	0	1	0	2	3	0	1	6394	4	4	83	-1	2	1
1	0	1	0	2	3	0	1	6394	4	4	60	-1	2	2
1	0	1	0	2	3	0	1	6394	3	3	60	1	2	3
2	2	1	2	2	7	-1	-1	6473	3	2	112	-1	2	1
2	2	1	2	2	7	-1	-1	6473	2	2	24	-1	2	2
2	2	1	2	2	7	-1	-1	6473	3	3	56	1	2	3
1	2	3	0	1	6	1	1	6548	0	4	65	-1	2	1
1	2	3	0	1	6	1	1	6548	0	4	23	-1	2	2
1	2	3	0	1	6	1	1	6548	0	4	11	1	2	3
2	1	1	3	3	8	-1	-1	6674	3	4	129	-1	2	1
2	1	1	3	3	8	-1	-1	6674	3	3	23	-1	2	2
2	1	1	3	3	8	-1	-1	6674	4	4	37	1	2	3
1	2	2	1	2	7	2	0	6710	4	0	17	-1	2	1
1	2	2	1	2	7	2	0	6710	3	0	12	-1	2	2
1	2	2	1	2	7	2	0	6710	3	0	9	1	2	3
1	1	1	1	2	5	1	1	6786	1	4	97	-1	2	1
1	1	1	1	2	5	1	1	6786	1	4	42	-1	2	2
1	1	1	1	2	5	1	1	6786	1	4	83	1	2	3
1	0	1	1	2	4	2	0	6803	4	0	24	-1	2	1
1	0	1	1	2	4	2	0	6803	3	0	48	-1	2	2
1	0	1	1	2	4	2	0	6803	4	0	11	1	2	3
1	1	1	0	1	3	1	0	6837	3	0	186	-1	2	1
1	1	1	0	1	3	1	0	6837	3	0	29	-1	2	2
1	1	1	0	1	3	1	0	6837	4	0	24	1	2	3
1	0	0	0	1	1	0	1	7101	0	4	67	-1	2	1
1	0	0	0	1	1	0	1	7101	0	4	22	-1	2	2
1	0	0	0	1	1	0	1	7101	0	4	13	1	2	3
1	0	0	0	2	2	2	0	7119	4	0	65	-1	2	1
1	0	0	0	2	2	2	0	7119	4	0	62	-1	2	2
1	0	0	0	2	2	2	0	7119	4	0	18	1	2	3
1	1	1	0	1	3	0	1	7190	0	4	66	-1	2	1
1	1	1	0	1	3	0	1	7190	0	3	79	-1	2	2
1	1	1	0	1	3	0	1	7190	0	4	38	1	2	3
1	1	1	1	3	6	1	0	7230	4	0	80	-1	2	1
1	1	1	1	3	6	1	0	7230	3	0	30	-1	2	2
1	1	1	1	3	6	1	0	7230	3	0	39	1	2	3
1	1	1	0	2	4	1	0	7235	4	0	80	-1	2	1
1	1	1	0	2	4	1	0	7235	4	0	47	-1	2	2
1	1	1	0	2	4	1	0	7235	4	0	98	1	2	3
2	2	0	1	0	3	-1	-1	7284	1	1	287	-1	2	1
2	2	0	1	0	3	-1	-1	7284	1	3	35	-1	2	2
2	2	0	1	0	3	-1	-1	7284	0	1	37	1	2	3
1	0	0	1	1	2	1	0	7419	4	0	40	-1	2	1
1	0	0	1	1	2	1	0	7419	3	0	57	-1	2	2
1	0	0	1	1	2	1	0	7419	4	0	33	1	2	3
1	0	1	0	2	3	0	1	7443	0	4	86	-1	2	1
1	0	1	0	2	3	0	1	7443	0	3	49	-1	2	2
1	0	1	0	2	3	0	1	7443	0	3	98	1	2	3
1	1	1	1	3	6	2	0	7500	3	0	56	-1	2	1
1	1	1	1	3	6	2	0	7500	3	0	34	-1	2	2
1	1	1	1	3	6	2	0	7500	3	0	13	1	2	3
2	0	0	0	3	3	-1	-1	7504	4	3	134	-1	2	1
2	0	0	0	3	3	-1	-1	7504	4	2	57	-1	2	2
2	0	0	0	3	3	-1	-1	7504	0	1	184	1	2	3
2	2	1	1	3	7	-1	-1	7521	3	3	50	-1	2	1
2	2	1	1	3	7	-1	-1	7521	3	3	60	-1	2	2
2	2	1	1	3	7	-1	-1	7521	3	3	58	1	2	3
2	1	1	0	3	5	-1	-1	7557	3	4	118	-1	2	1
2	1	1	0	3	5	-1	-1	7557	4	3	34	-1	2	2
2	1	1	0	3	5	-1	-1	7557	4	3	51	1	2	3
1	1	2	0	0	3	0	1	7568	0	3	34	-1	2	1
1	1	2	0	0	3	0	1	7568	0	3	77	-1	2	2
1	1	2	0	0	3	0	1	7568	0	2	155	1	2	3
2	2	3	0	3	8	-1	-1	7612	3	2	106	-1	2	1
2	2	3	0	3	8	-1	-1	7612	3	2	88	-1	2	2
2	2	3	0	3	8	-1	-1	7612	3	3	59	1	2	3
2	1	1	0	3	5	-1	-1	7649	2	2	630	-1	2	1
2	1	1	0	3	5	-1	-1	7649	3	3	24	-1	2	2
2	1	1	0	3	5	-1	-1	7649	3	3	20	1	2	3
1	1	0	0	0	1	2	0	7705	4	1	201	-1	2	1
1	1	0	0	0	1	2	0	7705	4	0	24	-1	2	2
1	1	0	0	0	1	2	0	7705	4	0	10	1	2	3
2	0	1	1	3	5	-1	-1	7758	3	3	110	-1	2	1
2	0	1	1	3	5	-1	-1	7758	2	4	34	-1	2	2
2	0	1	1	3	5	-1	-1	7758	3	3	76	1	2	3
1	0	0	0	1	1	0	1	7837	0	4	21	-1	2	1
1	0	0	0	1	1	0	1	7837	0	3	28	-1	2	2
1	0	0	0	1	1	0	1	7837	0	4	42	1	2	3
1	1	1	0	2	4	0	0	7934	4	0	82	-1	2	1
1	1	1	0	2	4	0	0	7934	4	0	34	-1	2	2
1	1	1	0	2	4	0	0	7934	4	0	18	1	2	3
1	1	2	0	2	5	1	0	7951	3	3	59	-1	2	1
1	1	2	0	2	5	1	0	7951	3	3	22	-1	2	2
1	1	2	0	2	5	1	0	7951	4	0	27	1	2	3
1	0	1	1	3	5	0	0	7954	2	1	144	-1	2	1
1	0	1	1	3	5	0	0	7954	3	1	87	-1	2	2
1	0	1	1	3	5	0	0	7954	3	1	29	2	2	3
1	0	0	2	2	4	2	0	7955	4	0	31	-1	2	1
1	0	0	2	2	4	2	0	7955	4	0	16	-1	2	2
1	0	0	2	2	4	2	0	7955	4	0	9	1	2	3
2	1	1	0	1	3	-1	-1	8055	3	3	133	-1	2	1
2	1	1	0	1	3	-1	-1	8055	3	3	43	-1	2	2
2	1	1	0	1	3	-1	-1	8055	3	3	18	1	2	3
1	0	0	0	0	0	2	1	8126	0	4	11	-1	2	1
1	0	0	0	0	0	2	1	8126	4	0	22	-1	2	2
1	0	0	0	0	0	2	1	8126	0	4	28	1	2	3
1	0	0	0	1	1	2	0	8336	4	0	22	-1	2	1
1	0	0	0	1	1	2	0	8336	4	0	15	-1	2	2
1	0	0	0	1	1	2	0	8336	4	0	12	1	2	3
1	0	0	0	2	2	0	0	8364	4	1	235	-1	2	1
1	0	0	0	2	2	0	0	8364	3	0	54	-1	2	2
1	0	0	0	2	2	0	0	8364	4	0	55	1	2	3
1	1	0	0	1	2	2	0	8418	4	0	48	-1	2	1
1	1	0	0	1	2	2	0	8418	4	0	23	-1	2	2
1	1	0	0	1	2	2	0	8418	4	0	19	1	2	3
1	0	1	0	0	1	0	0	8473	4	0	257	-1	2	1
1	0	1	0	0	1	0	0	8473	4	0	70	-1	2	2
1	0	1	0	0	1	0	0	8473	4	0	46	1	2	3
1	0	0	1	0	1	1	0	8479	0	4	29	-1	2	1
1	0	0	1	0	1	1	0	8479	0	3	54	-1	2	2
1	0	0	1	0	1	1	0	8479	0	4	30	1	2	3
1	2	3	0	2	7	0	0	8566	3	2	101	-1	2	1
1	2	3	0	2	7	0	0	8566	3	1	103	-1	2	2
1	2	3	0	2	7	0	0	8566	3	0	44	1	2	3
1	0	1	0	2	3	1	0	8592	4	0	59	-1	2	1
1	0	1	0	2	3	1	0	8592	4	0	54	-1	2	2
1	0	1	0	2	3	1	0	8592	4	0	13	1	2	3
1	0	0	0	0	0	1	0	8683	3	0	86	-1	2	1
1	0	0	0	0	0	1	0	8683	3	0	31	-1	2	2
1	0	0	0	0	0	1	0	8683	4	0	10	1	2	3
1	2	1	1	1	5	1	0	8710	3	0	97	-1	2	1
1	2	1	1	1	5	1	0	8710	2	2	47	-1	2	2
1	2	1	1	1	5	1	0	8710	1	3	60	1	2	3
2	2	2	1	2	7	-1	-1	1	4	4	33	-1	3	1
2	2	2	1	2	7	-1	-1	1	2	2	12	-1	3	2
2	2	2	1	2	7	-1	-1	1	3	3	15	1	3	3
1	0	0	0	2	2	0	1	10	1	3	75	-1	3	1
1	0	0	0	2	2	0	1	10	3	3	21	-1	3	2
1	0	0	0	2	2	0	1	10	3	3	15	1	3	3
2	1	0	1	1	3	-1	-1	12	3	3	34	-1	3	1
2	1	0	1	1	3	-1	-1	12	3	3	32	-1	3	2
2	1	0	1	1	3	-1	-1	12	4	3	15	1	3	3
2	0	0	0	2	2	-1	-1	21	4	4	37	-1	3	1
2	0	0	0	2	2	-1	-1	21	3	3	15	-1	3	2
2	0	0	0	2	2	-1	-1	21	4	4	9	1	3	3
2	1	1	2	2	6	-1	-1	23	3	3	21	-1	3	1
2	1	1	2	2	6	-1	-1	23	3	3	19	-1	3	2
2	1	1	2	2	6	-1	-1	23	3	3	9	1	3	3
2	2	0	0	2	4	-1	-1	33	3	4	33	-1	3	1
2	2	0	0	2	4	-1	-1	33	2	3	10	-1	3	2
2	2	0	0	2	4	-1	-1	33	3	3	9	1	3	3
2	1	1	0	0	2	-1	-1	40	4	4	121	-1	3	1
2	1	1	0	0	2	-1	-1	40	3	3	25	-1	3	2
2	1	1	0	0	2	-1	-1	40	3	3	20	1	3	3
2	0	0	0	2	2	-1	-1	44	3	3	191	-1	3	1
2	0	0	0	2	2	-1	-1	44	2	2	26	-1	3	2
2	0	0	0	2	2	-1	-1	44	1	3	170	1	3	3
1	0	0	0	0	0	0	1	46	3	3	22	-1	3	1
1	0	0	0	0	0	0	1	46	1	4	50	-1	3	2
1	0	0	0	0	0	0	1	46	1	4	19	2	3	3
2	2	1	0	0	3	-1	-1	49	3	3	22	-1	3	1
2	2	1	0	0	3	-1	-1	49	3	3	745	-1	3	2
2	2	1	0	0	3	-1	-1	49	4	4	8	1	3	3
2	1	0	0	0	1	-1	-1	55	3	3	26	-1	3	1
2	1	0	0	0	1	-1	-1	55	2	3	28	-1	3	2
2	1	0	0	0	1	-1	-1	55	3	3	22	1	3	3
2	2	0	0	3	5	-1	-1	58	3	3	24	-1	3	1
2	2	0	0	3	5	-1	-1	58	3	3	7	-1	3	2
2	2	0	0	3	5	-1	-1	58	3	3	6	1	3	3
1	0	0	1	0	1	1	0	66	3	1	24	-1	3	1
1	0	0	1	0	1	1	0	66	3	0	90	-1	3	2
1	0	0	1	0	1	1	0	66	3	0	68	1	3	3
2	2	2	1	0	5	-1	-1	69	3	3	37	-1	3	1
2	2	2	1	0	5	-1	-1	69	3	3	95	-1	3	2
2	2	2	1	0	5	-1	-1	69	4	4	9	1	3	3
2	0	1	0	0	1	-1	-1	70	3	3	35	-1	3	1
2	0	1	0	0	1	-1	-1	70	3	3	8	-1	3	2
2	0	1	0	0	1	-1	-1	70	3	3	26	1	3	3
2	2	2	0	2	6	-1	-1	71	3	4	20	-1	3	1
2	2	2	0	2	6	-1	-1	71	2	3	13	-1	3	2
2	2	2	0	2	6	-1	-1	71	3	4	9	1	3	3
2	2	2	1	2	7	-1	-1	89	2	3	141	-1	3	1
2	2	2	1	2	7	-1	-1	89	0	3	9	-1	3	2
2	2	2	1	2	7	-1	-1	89	0	3	8	1	3	3
2	0	0	0	3	3	-1	-1	94	4	4	16	-1	3	1
2	0	0	0	3	3	-1	-1	94	3	3	19	-1	3	2
2	0	0	0	3	3	-1	-1	94	3	4	11	1	3	3
2	0	0	0	1	1	-1	-1	106	3	3	316	-1	3	1
2	0	0	0	1	1	-1	-1	106	2	2	20	-1	3	2
2	0	0	0	1	1	-1	-1	106	3	3	20	1	3	3
2	2	2	0	2	6	-1	-1	109	3	3	20	-1	3	1
2	2	2	0	2	6	-1	-1	109	2	3	9	-1	3	2
2	2	2	0	2	6	-1	-1	109	3	3	8	1	3	3
1	1	0	0	3	4	0	0	117	4	3	37	-1	3	1
1	1	0	0	3	4	0	0	117	3	3	27	-1	3	2
1	1	0	0	3	4	0	0	117	3	3	12	1	3	3
2	1	2	1	3	7	-1	-1	127	3	4	26	-1	3	1
2	1	2	1	3	7	-1	-1	127	3	3	22	-1	3	2
2	1	2	1	3	7	-1	-1	127	3	4	36	1	3	3
2	1	0	0	1	2	-1	-1	139	3	3	14	-1	3	1
2	1	0	0	1	2	-1	-1	139	2	3	20	-1	3	2
2	1	0	0	1	2	-1	-1	139	3	3	71	1	3	3
2	1	1	0	3	5	-1	-1	146	2	3	21	-1	3	1
2	1	1	0	3	5	-1	-1	146	3	3	169	-1	3	2
2	1	1	0	3	5	-1	-1	146	4	4	11	1	3	3
2	2	3	0	2	7	-1	-1	148	3	3	146	-1	3	1
2	2	3	0	2	7	-1	-1	148	3	3	14	-1	3	2
2	2	3	0	2	7	-1	-1	148	3	3	13	1	3	3
2	0	0	0	2	2	-1	-1	162	3	3	41	-1	3	1
2	0	0	0	2	2	-1	-1	162	1	2	19	-1	3	2
2	0	0	0	2	2	-1	-1	162	3	3	69	1	3	3
1	0	1	1	0	2	0	1	164	3	1	34	-1	3	1
1	0	1	1	0	2	0	1	164	3	1	31	-1	3	2
1	0	1	1	0	2	0	1	164	4	1	12	1	3	3
2	1	1	0	2	4	-1	-1	179	1	4	337	-1	3	1
2	1	1	0	2	4	-1	-1	179	3	3	41	-1	3	2
2	1	1	0	2	4	-1	-1	179	4	4	14	1	3	3
2	1	2	0	1	4	-1	-1	195	3	3	69	-1	3	1
2	1	2	0	1	4	-1	-1	195	3	3	82	-1	3	2
2	1	2	0	1	4	-1	-1	195	3	3	14	1	3	3
2	0	1	0	3	4	-1	-1	196	3	3	51	-1	3	1
2	0	1	0	3	4	-1	-1	196	2	2	12	-1	3	2
2	0	1	0	3	4	-1	-1	196	3	3	122	1	3	3
2	2	1	3	0	6	-1	-1	220	3	4	59	-1	3	1
2	2	1	3	0	6	-1	-1	220	3	3	14	-1	3	2
2	2	1	3	0	6	-1	-1	220	4	3	10	1	3	3
2	1	1	0	3	5	-1	-1	226	3	4	22	-1	3	1
2	1	1	0	3	5	-1	-1	226	3	3	25	-1	3	2
2	1	1	0	3	5	-1	-1	226	3	3	15	1	3	3
2	2	1	0	2	5	-1	-1	233	3	3	13	-1	3	1
2	2	1	0	2	5	-1	-1	233	3	3	12	-1	3	2
2	2	1	0	2	5	-1	-1	233	4	4	12	2	3	3
1	0	2	0	2	4	0	1	238	1	3	20	-1	3	1
1	0	2	0	2	4	0	1	238	3	2	15	-1	3	2
1	0	2	0	2	4	0	1	238	3	2	45	1	3	3
2	1	1	0	0	2	-1	-1	249	3	3	28	-1	3	1
2	1	1	0	0	2	-1	-1	249	4	4	20	-1	3	2
2	1	1	0	0	2	-1	-1	249	4	4	5	1	3	3
1	0	1	0	2	3	2	1	255	0	4	40	-1	3	1
1	0	1	0	2	3	2	1	255	0	3	16	-1	3	2
1	0	1	0	2	3	2	1	255	0	4	13	1	3	3
2	1	2	1	2	6	-1	-1	258	3	3	24	-1	3	1
2	1	2	1	2	6	-1	-1	258	3	2	27	-1	3	2
2	1	2	1	2	6	-1	-1	258	3	3	12	1	3	3
1	2	1	0	0	3	0	0	262	3	0	520	-1	3	1
1	2	1	0	0	3	0	0	262	3	0	182	-1	3	2
1	2	1	0	0	3	0	0	262	3	0	10	1	3	3
2	1	0	0	0	1	-1	-1	263	3	1	26	-1	3	1
2	1	0	0	0	1	-1	-1	263	3	3	21	-1	3	2
2	1	0	0	0	1	-1	-1	263	3	3	15	1	3	3
2	1	2	0	1	4	-1	-1	273	3	1	65	-1	3	1
2	1	2	0	1	4	-1	-1	273	3	3	9	-1	3	2
2	1	2	0	1	4	-1	-1	273	4	3	49	2	3	3
2	0	0	0	1	1	-1	-1	278	3	3	13	-1	3	1
2	0	0	0	1	1	-1	-1	278	3	3	40	-1	3	2
2	0	0	0	1	1	-1	-1	278	3	4	31	1	3	3
1	0	0	0	3	3	0	1	280	3	4	654	-1	3	1
1	0	0	0	3	3	0	1	280	3	3	12	-1	3	2
1	0	0	0	3	3	0	1	280	3	3	30	1	3	3
1	0	1	0	0	1	2	1	285	0	4	21	-1	3	1
1	0	1	0	0	1	2	1	285	0	4	23	-1	3	2
1	0	1	0	0	1	2	1	285	0	4	15	2	3	3
2	1	2	0	3	6	-1	-1	287	4	1	100	-1	3	1
2	1	2	0	3	6	-1	-1	287	3	3	18	-1	3	2
2	1	2	0	3	6	-1	-1	287	3	3	14	1	3	3
2	2	2	0	2	6	-1	-1	309	4	3	165	-1	3	1
2	2	2	0	2	6	-1	-1	309	3	3	16	-1	3	2
2	2	2	0	2	6	-1	-1	309	3	3	14	1	3	3
2	1	2	0	1	4	-1	-1	311	3	3	66	-1	3	1
2	1	2	0	1	4	-1	-1	311	3	3	10	-1	3	2
2	1	2	0	1	4	-1	-1	311	4	4	13	1	3	3
2	1	1	2	2	6	-1	-1	312	3	3	29	-1	3	1
2	1	1	2	2	6	-1	-1	312	3	3	15	-1	3	2
2	1	1	2	2	6	-1	-1	312	4	4	16	2	3	3
2	0	0	0	0	0	-1	-1	313	4	4	48	-1	3	1
2	0	0	0	0	0	-1	-1	313	3	4	42	-1	3	2
2	0	0	0	0	0	-1	-1	313	4	4	22	2	3	3
2	1	2	1	2	6	-1	-1	317	3	3	38	-1	3	1
2	1	2	1	2	6	-1	-1	317	3	3	16	-1	3	2
2	1	2	1	2	6	-1	-1	317	3	3	29	1	3	3
2	2	2	0	2	6	-1	-1	328	2	3	68	-1	3	1
2	2	2	0	2	6	-1	-1	328	3	3	16	-1	3	2
2	2	2	0	2	6	-1	-1	328	3	3	9	1	3	3
2	2	2	2	0	6	-1	-1	338	1	1	81	-1	3	1
2	2	2	2	0	6	-1	-1	338	3	2	67	-1	3	2
2	2	2	2	0	6	-1	-1	338	4	3	545	1	3	3
2	0	1	0	2	3	-1	-1	342	4	4	29	-1	3	1
2	0	1	0	2	3	-1	-1	342	3	3	25	-1	3	2
2	0	1	0	2	3	-1	-1	342	3	4	31	1	3	3
2	2	3	0	2	7	-1	-1	343	3	3	31	-1	3	1
2	2	3	0	2	7	-1	-1	343	2	2	111	-1	3	2
2	2	3	0	2	7	-1	-1	343	3	3	104	1	3	3
2	2	1	0	1	4	-1	-1	345	3	4	26	-1	3	1
2	2	1	0	1	4	-1	-1	345	2	3	8	-1	3	2
2	2	1	0	1	4	-1	-1	345	3	3	8	1	3	3
2	2	1	0	0	3	-1	-1	358	3	3	30	-1	3	1
2	2	1	0	0	3	-1	-1	358	3	3	29	-1	3	2
2	2	1	0	0	3	-1	-1	358	4	4	37	1	3	3
2	2	2	0	0	4	-1	-1	361	3	3	36	-1	3	1
2	2	2	0	0	4	-1	-1	361	3	3	21	-1	3	2
2	2	2	0	0	4	-1	-1	361	4	4	56	2	3	3
2	1	1	0	0	2	-1	-1	372	4	3	190	-1	3	1
2	1	1	0	0	2	-1	-1	372	3	3	40	-1	3	2
2	1	1	0	0	2	-1	-1	372	3	3	51	2	3	3
2	0	1	2	0	3	-1	-1	377	3	3	32	-1	3	1
2	0	1	2	0	3	-1	-1	377	3	4	12	-1	3	2
2	0	1	2	0	3	-1	-1	377	3	4	11	1	3	3
2	2	2	0	2	6	-1	-1	390	3	3	33	-1	3	1
2	2	2	0	2	6	-1	-1	390	3	3	159	-1	3	2
2	2	2	0	2	6	-1	-1	390	3	3	12	1	3	3
2	2	2	1	1	6	-1	-1	396	2	3	37	-1	3	1
2	2	2	1	1	6	-1	-1	396	3	3	23	-1	3	2
2	2	2	1	1	6	-1	-1	396	3	3	15	1	3	3
2	2	2	1	2	7	-1	-1	402	3	3	93	-1	3	1
2	2	2	1	2	7	-1	-1	402	2	3	11	-1	3	2
2	2	2	1	2	7	-1	-1	402	3	3	6	1	3	3
1	0	0	1	1	2	2	1	409	0	3	69	-1	3	1
1	0	0	1	1	2	2	1	409	0	3	15	-1	3	2
1	0	0	1	1	2	2	1	409	0	3	9	1	3	3
2	0	0	0	1	1	-1	-1	411	3	3	76	-1	3	1
2	0	0	0	1	1	-1	-1	411	3	3	14	-1	3	2
2	0	0	0	1	1	-1	-1	411	3	4	10	1	3	3
1	0	0	0	2	2	0	1	417	1	3	36	-1	3	1
1	0	0	0	2	2	0	1	417	3	3	43	-1	3	2
1	0	0	0	2	2	0	1	417	0	3	22	1	3	3
2	2	3	0	0	5	-1	-1	419	2	3	17	-1	3	1
2	2	3	0	0	5	-1	-1	419	2	3	19	-1	3	2
2	2	3	0	0	5	-1	-1	419	3	3	11	1	3	3
2	2	2	0	1	5	-1	-1	437	3	3	416	-1	3	1
2	2	2	0	1	5	-1	-1	437	3	4	19	-1	3	2
2	2	2	0	1	5	-1	-1	437	4	4	9	1	3	3
1	0	0	1	3	4	2	1	438	0	4	22	-1	3	1
1	0	0	1	3	4	2	1	438	0	2	14	-1	3	2
1	0	0	1	3	4	2	1	438	0	3	16	2	3	3
2	2	2	1	2	7	-1	-1	443	3	3	17	-1	3	1
2	2	2	1	2	7	-1	-1	443	2	3	19	-1	3	2
2	2	2	1	2	7	-1	-1	443	3	3	21	1	3	3
2	0	2	0	3	5	-1	-1	447	3	3	55	-1	3	1
2	0	2	0	3	5	-1	-1	447	2	2	460	-1	3	2
2	0	2	0	3	5	-1	-1	447	3	3	8	1	3	3
2	0	0	1	1	2	-1	-1	449	3	4	34	-1	3	1
2	0	0	1	1	2	-1	-1	449	3	4	35	-1	3	2
2	0	0	1	1	2	-1	-1	449	4	4	15	2	3	3
1	1	2	0	2	5	1	1	457	2	3	19	-1	3	1
1	1	2	0	2	5	1	1	457	2	2	12	-1	3	2
1	1	2	0	2	5	1	1	457	3	3	14	1	3	3
1	0	1	0	0	1	1	0	496	3	0	33	-1	3	1
1	0	1	0	0	1	1	0	496	3	0	86	-1	3	2
1	0	1	0	0	1	1	0	496	4	0	11	1	3	3
2	0	0	0	0	0	-1	-1	504	4	4	49	-1	3	1
2	0	0	0	0	0	-1	-1	504	3	3	606	-1	3	2
2	0	0	0	0	0	-1	-1	504	3	3	11	1	3	3
2	1	0	2	1	4	-1	-1	512	4	4	23	-1	3	1
2	1	0	2	1	4	-1	-1	512	3	3	280	-1	3	2
2	1	0	2	1	4	-1	-1	512	4	4	19	1	3	3
2	2	2	0	2	6	-1	-1	516	3	3	41	-1	3	1
2	2	2	0	2	6	-1	-1	516	3	3	9	-1	3	2
2	2	2	0	2	6	-1	-1	516	4	4	10	1	3	3
2	0	1	0	1	2	-1	-1	518	3	3	508	-1	3	1
2	0	1	0	1	2	-1	-1	518	3	1	35	-1	3	2
2	0	1	0	1	2	-1	-1	518	4	3	18	2	3	3
2	0	0	0	2	2	-1	-1	522	4	4	24	-1	3	1
2	0	0	0	2	2	-1	-1	522	4	4	19	-1	3	2
2	0	0	0	2	2	-1	-1	522	4	4	14	2	3	3
2	1	1	0	0	2	-1	-1	549	3	3	33	-1	3	1
2	1	1	0	0	2	-1	-1	549	3	3	20	-1	3	2
2	1	1	0	0	2	-1	-1	549	3	3	13	1	3	3
2	1	1	0	0	2	-1	-1	561	3	4	37	-1	3	1
2	1	1	0	0	2	-1	-1	561	3	3	13	-1	3	2
2	1	1	0	0	2	-1	-1	561	4	4	19	1	3	3
2	0	2	0	3	5	-1	-1	582	3	3	75	-1	3	1
2	0	2	0	3	5	-1	-1	582	3	3	22	-1	3	2
2	0	2	0	3	5	-1	-1	582	4	4	470	1	3	3
2	2	2	1	2	7	-1	-1	592	1	3	67	-1	3	1
2	2	2	1	2	7	-1	-1	592	2	2	14	-1	3	2
2	2	2	1	2	7	-1	-1	592	3	3	11	1	3	3
2	1	1	1	0	3	-1	-1	607	4	1	75	-1	3	1
2	1	1	1	0	3	-1	-1	607	3	3	20	-1	3	2
2	1	1	1	0	3	-1	-1	607	3	3	20	1	3	3
2	1	2	1	2	6	-1	-1	622	1	4	37	-1	3	1
2	1	2	1	2	6	-1	-1	622	3	3		-1	3	2
2	1	2	1	2	6	-1	-1	622	3	3	34	2	3	3
2	0	0	0	2	2	-1	-1	658	3	4	39	-1	3	1
2	0	0	0	2	2	-1	-1	658	3	3	40	-1	3	2
2	0	0	0	2	2	-1	-1	658	3	4	36	2	3	3
2	2	1	3	0	6	-1	-1	783	4	4	29	-1	3	1
2	2	1	3	0	6	-1	-1	783	3	3	16	-1	3	2
2	2	1	3	0	6	-1	-1	783	3	3	17	1	3	3
1	0	0	1	1	2	0	1	833	1	1	128	-1	3	1
1	0	0	1	1	2	0	1	833	3	3	14	-1	3	2
1	0	0	1	1	2	0	1	833	4	3	14	1	3	3
1	0	1	0	0	1	1	0	869	4	2	467	-1	3	1
1	0	1	0	0	1	1	0	869	3	0	22	-1	3	2
1	0	1	0	0	1	1	0	869	3	0	6	1	3	3
2	2	2	0	2	6	-1	-1	870	3	3	22	-1	3	1
2	2	2	0	2	6	-1	-1	870	3	3	24	-1	3	2
2	2	2	0	2	6	-1	-1	870	3	3	9	1	3	3
2	0	1	0	1	2	-1	-1	873	4	4	25	-1	3	1
2	0	1	0	1	2	-1	-1	873	3	3	459	-1	3	2
2	0	1	0	1	2	-1	-1	873	3	4	38	1	3	3
1	1	1	1	1	4	1	0	874	3	0	16	-1	3	1
1	1	1	1	1	4	1	0	874	4	0	11	-1	3	2
1	1	1	1	1	4	1	0	874	4	0	9	1	3	3
2	0	0	1	0	1	-1	-1	950	3	3	37	-1	3	1
2	0	0	1	0	1	-1	-1	950	4	4	18	-1	3	2
2	0	0	1	0	1	-1	-1	950	3	4	17	1	3	3
2	1	1	0	3	5	-1	-1	965	4	3	23	-1	3	1
2	1	1	0	3	5	-1	-1	965	3	3	12	-1	3	2
2	1	1	0	3	5	-1	-1	965	4	4	41	1	3	3
2	1	1	0	1	3	-1	-1	1012	3	3	23	-1	3	1
2	1	1	0	1	3	-1	-1	1012	3	3	139	-1	3	2
2	1	1	0	1	3	-1	-1	1012	3	4	7	1	3	3
2	1	2	0	0	3	-1	-1	1041	3	3	27	-1	3	1
2	1	2	0	0	3	-1	-1	1041	3	3	622	-1	3	2
2	1	2	0	0	3	-1	-1	1041	3	4	16	1	3	3
1	0	0	0	1	1	1	1	1047	2	1	34	-1	3	1
1	0	0	0	1	1	1	1	1047	2	1	23	-1	3	2
1	0	0	0	1	1	1	1	1047	3	3	16	2	3	3
1	1	0	0	3	4	0	1	1058	4	3	21	-1	3	1
1	1	0	0	3	4	0	1	1058	1	1	250	-1	3	2
1	1	0	0	3	4	0	1	1058	3	3	177	1	3	3
2	0	1	0	2	3	-1	-1	1119	3	3	34	-1	3	1
2	0	1	0	2	3	-1	-1	1119	3	3	626	-1	3	2
2	0	1	0	2	3	-1	-1	1119	3	3	238	1	3	3
2	2	1	0	3	6	-1	-1	1184	3	3	85	-1	3	1
2	2	1	0	3	6	-1	-1	1184	3	3	245	-1	3	2
2	2	1	0	3	6	-1	-1	1184	3	3	25	1	3	3
1	2	1	1	2	6	0	1	1191	3	4	34	-1	3	1
1	2	1	1	2	6	0	1	1191	2	3	28	-1	3	2
1	2	1	1	2	6	0	1	1191	1	4	19	1	3	3
2	1	2	1	2	6	-1	-1	1201	3	3	75	-1	3	1
2	1	2	1	2	6	-1	-1	1201	4	3	14	-1	3	2
2	1	2	1	2	6	-1	-1	1201	4	3	10	1	3	3
2	1	2	0	1	4	-1	-1	1211	3	3	36	-1	3	1
2	1	2	0	1	4	-1	-1	1211	3	3	200	-1	3	2
2	1	2	0	1	4	-1	-1	1211	4	4	10	2	3	3
1	2	2	3	3	10	1	0	1239	3	1	15	-1	3	1
1	2	2	3	3	10	1	0	1239	2	2	765	-1	3	2
1	2	2	3	3	10	1	0	1239	2	3	9	1	3	3
2	1	1	0	0	2	-1	-1	1278	3	3	23	-1	3	1
2	1	1	0	0	2	-1	-1	1278	3	4	11	-1	3	2
2	1	1	0	0	2	-1	-1	1278	4	4	6	1	3	3
2	2	2	0	3	7	-1	-1	1279	3	3	27	-1	3	1
2	2	2	0	3	7	-1	-1	1279	3	3	6	-1	3	2
2	2	2	0	3	7	-1	-1	1279	4	4	6	1	3	3
2	0	1	1	1	3	-1	-1	1287	4	4	23	-1	3	1
2	0	1	1	1	3	-1	-1	1287	3	3	17	-1	3	2
2	0	1	1	1	3	-1	-1	1287	3	3	14	1	3	3
1	0	1	0	0	1	2	0	1340	4	0	37	-1	3	1
1	0	1	0	0	1	2	0	1340	3	0	14	-1	3	2
1	0	1	0	0	1	2	0	1340	3	0	5	1	3	3
2	2	2	0	3	7	-1	-1	1385	4	4	62	-1	3	1
2	2	2	0	3	7	-1	-1	1385	3	3	17	-1	3	2
2	2	2	0	3	7	-1	-1	1385	4	3	14	1	3	3
2	0	1	1	1	3	-1	-1	1399	3	3	190	-1	3	1
2	0	1	1	1	3	-1	-1	1399	3	3	24	-1	3	2
2	0	1	1	1	3	-1	-1	1399	3	3	11	1	3	3
1	0	0	0	2	2	0	0	1548	3	3	21	-1	3	1
1	0	0	0	2	2	0	0	1548	3	3	30	-1	3	2
1	0	0	0	2	2	0	0	1548	4	3	42	1	3	3
1	1	1	0	0	2	0	0	1642	3	0	17	-1	3	1
1	1	1	0	0	2	0	0	1642	3	3	14	-1	3	2
1	1	1	0	0	2	0	0	1642	1	0	22	1	3	3
1	1	2	0	0	3	0	1	1653	1	3	32	-1	3	1
1	1	2	0	0	3	0	1	1653	1	3	14	-1	3	2
1	1	2	0	0	3	0	1	1653	3	4	16	1	3	3
1	0	0	0	2	2	2	1	1807	0	4	26	-1	3	1
1	0	0	0	2	2	2	1	1807	0	0	35	-1	3	2
1	0	0	0	2	2	2	1	1807	0	4	16	2	3	3
1	0	1	1	2	4	0	0	1833	1	4	36	-1	3	1
1	0	1	1	2	4	0	0	1833	3	3	121	-1	3	2
1	0	1	1	2	4	0	0	1833	3	3	48	1	3	3
1	0	0	0	2	2	2	0	1861	3	3	278	-1	3	1
1	0	0	0	2	2	2	0	1861	3	3	18	-1	3	2
1	0	0	0	2	2	2	0	1861	1	3	8	1	3	3
1	0	1	1	1	3	1	1	2054	1	4	27	-1	3	1
1	0	1	1	1	3	1	1	2054	0	4	28	-1	3	2
1	0	1	1	1	3	1	1	2054	0	4	27	1	3	3
1	2	1	2	2	7	1	0	2075	1	1	75	-1	3	1
1	2	1	2	2	7	1	0	2075	3	1	22	-1	3	2
1	2	1	2	2	7	1	0	2075	4	0	21	1	3	3
2	2	2	3	2	9	-1	-1	2135	3	4	317	-1	3	1
2	2	2	3	2	9	-1	-1	2135	2	3	10	-1	3	2
2	2	2	3	2	9	-1	-1	2135	3	3	11	1	3	3
1	0	1	1	0	2	0	1	2185	0	4	33	-1	3	1
1	0	1	1	0	2	0	1	2185	0	3	26	-1	3	2
1	0	1	1	0	2	0	1	2185	0	4	14	1	3	3
1	1	2	0	2	5	0	0	2191	4	1	92	-1	3	1
1	1	2	0	2	5	0	0	2191	4	1	89	-1	3	2
1	1	2	0	2	5	0	0	2191	3	1	70	2	3	3
1	1	1	1	2	5	0	0	2193	3	3	29	-1	3	1
1	1	1	1	2	5	0	0	2193	3	3	15	-1	3	2
1	1	1	1	2	5	0	0	2193	3	3	13	1	3	3
2	2	2	0	2	6	-1	-1	2198	2	2	43	-1	3	1
2	2	2	0	2	6	-1	-1	2198	3	3	12	-1	3	2
2	2	2	0	2	6	-1	-1	2198	4	3	7	1	3	3
1	2	2	0	0	4	0	1	2203	3	3	134	-1	3	1
1	2	2	0	0	4	0	1	2203	3	3	22	-1	3	2
1	2	2	0	0	4	0	1	2203	3	3	15	1	3	3
2	0	1	0	2	3	-1	-1	2230	4	4	15	-1	3	1
2	0	1	0	2	3	-1	-1	2230	3	4	9	-1	3	2
2	0	1	0	2	3	-1	-1	2230	4	4	7	1	3	3
2	1	2	1	3	7	-1	-1	2235	2	1	25	-1	3	1
2	1	2	1	3	7	-1	-1	2235	2	3	27	-1	3	2
2	1	2	1	3	7	-1	-1	2235	3	4	19	1	3	3
1	0	0	0	1	1	0	1	2455	0	4	40	-1	3	1
1	0	0	0	1	1	0	1	2455	1	3	38	-1	3	2
1	0	0	0	1	1	0	1	2455	0	3	10	1	3	3
1	1	1	1	2	5	0	0	2521	3	1	25	-1	3	1
1	1	1	1	2	5	0	0	2521	3	3	16	-1	3	2
1	1	1	1	2	5	0	0	2521	3	1	9	1	3	3
1	1	2	1	1	5	1	0	2562	3	0	131	-1	3	1
1	1	2	1	1	5	1	0	2562	3	1	26	-1	3	2
1	1	2	1	1	5	1	0	2562	3	0	6	1	3	3
1	0	0	0	0	0	1	0	2764	3	0	45	-1	3	1
1	0	0	0	0	0	1	0	2764	1	1	16	-1	3	2
1	0	0	0	0	0	1	0	2764	3	0	8	1	3	3
1	0	1	0	1	2	1	0	2769	4	0	19	-1	3	1
1	0	1	0	1	2	1	0	2769	3	0	11	-1	3	2
1	0	1	0	1	2	1	0	2769	3	0	8	1	3	3
1	0	1	0	1	2	2	0	2962	4	0	136	-1	3	1
1	0	1	0	1	2	2	0	2962	3	0	8	-1	3	2
1	0	1	0	1	2	2	0	2962	4	0	8	1	3	3
1	0	1	0	0	1	1	0	2972	4	0	28	-1	3	1
1	0	1	0	0	1	1	0	2972	3	1	35	-1	3	2
1	0	1	0	0	1	1	0	2972	4	0	10	1	3	3
1	0	0	0	1	1	0	1	3068	0	3	57	-1	3	1
1	0	0	0	1	1	0	1	3068	3	3	13	-1	3	2
1	0	0	0	1	1	0	1	3068	0	3	13	1	3	3
1	1	0	0	0	1	1	1	3158	0	4	59	-1	3	1
1	1	0	0	0	1	1	1	3158	0	4	264	-1	3	2
1	1	0	0	0	1	1	1	3158	0	4	31	2	3	3
1	0	0	0	1	1	1	0	3285	4	1	27	-1	3	1
1	0	0	0	1	1	1	0	3285	2	1	21	-1	3	2
1	0	0	0	1	1	1	0	3285	0	0	10	1	3	3
1	0	0	1	1	2	2	0	3326	4	3	40	-1	3	1
1	0	0	1	1	2	2	0	3326	4	2	15	-1	3	2
1	0	0	1	1	2	2	0	3326	4	2	13	1	3	3
1	2	1	2	3	8	1	0	3645	3	0	29	-1	3	1
1	2	1	2	3	8	1	0	3645	3	1	17	-1	3	2
1	2	1	2	3	8	1	0	3645	3	0	8	1	3	3
1	0	0	0	1	1	2	0	3803	3	1	82	-1	3	1
1	0	0	0	1	1	2	0	3803	3	1	32	-1	3	2
1	0	0	0	1	1	2	0	3803	3	0	10	1	3	3
1	1	1	0	0	2	0	0	3875	3	0	44	-1	3	1
1	1	1	0	0	2	0	0	3875	3	1	10	-1	3	2
1	1	1	0	0	2	0	0	3875	4	0	11	1	3	3
1	2	2	1	0	5	1	0	3912	3	1	45	-1	3	1
1	2	2	1	0	5	1	0	3912	3	1	13	-1	3	2
1	2	2	1	0	5	1	0	3912	4	0	9	1	3	3
1	0	0	0	2	2	1	0	3942	4	3	65	-1	3	1
1	0	0	0	2	2	1	0	3942	3	2	132	-1	3	2
1	0	0	0	2	2	1	0	3942	4	0	11	1	3	3
1	1	0	1	2	4	1	1	3971	0	4	14	-1	3	1
1	1	0	1	2	4	1	1	3971	0	4	17	-1	3	2
1	1	0	1	2	4	1	1	3971	0	3	22	2	3	3
2	1	1	0	3	5	-1	-1	4138	3	3	25	-1	3	1
2	1	1	0	3	5	-1	-1	4138	3	3	795	-1	3	2
2	1	1	0	3	5	-1	-1	4138	3	3	7	1	3	3
1	0	0	1	2	3	0	1	4344	1	4	56	-1	3	1
1	0	0	1	2	3	0	1	4344	3	3	22	-1	3	2
1	0	0	1	2	3	0	1	4344	3	4	19	1	3	3
1	1	2	1	2	6	2	0	4361	3	0	56	-1	3	1
1	1	2	1	2	6	2	0	4361	2	0	15	-1	3	2
1	1	2	1	2	6	2	0	4361	3	0	14	1	3	3
1	0	0	0	1	1	2	1	4368	1	4		-1	3	1
1	0	0	0	1	1	2	1	4368	1	3	123	-1	3	2
1	0	0	0	1	1	2	1	4368	0	4	14	1	3	3
1	1	2	0	1	4	2	0	4447	1	0	39	-1	3	1
1	1	2	0	1	4	2	0	4447	3	0	14	-1	3	2
1	1	2	0	1	4	2	0	4447	3	0	8	1	3	3
1	1	1	0	1	3	2	1	4541	0	3	32	-1	3	1
1	1	1	0	1	3	2	1	4541	0	4	17	-1	3	2
1	1	1	0	1	3	2	1	4541	0	4	55	1	3	3
1	1	0	0	1	2	2	0	4638	4	1	27	-1	3	1
1	1	0	0	1	2	2	0	4638	3	2	12	-1	3	2
1	1	0	0	1	2	2	0	4638	3	0	8	1	3	3
1	1	1	0	2	4	2	1	4688	1	3	74	-1	3	1
1	1	1	0	2	4	2	1	4688	1	3	18	-1	3	2
1	1	1	0	2	4	2	1	4688	1	3	22	1	3	3
1	0	1	2	3	6	1	0	4815	3	2	19	-1	3	1
1	0	1	2	3	6	1	0	4815	3	2	11	-1	3	2
1	0	1	2	3	6	1	0	4815	3	2	8	1	3	3
1	0	0	0	1	1	1	0	5128	3	0	134	-1	3	1
1	0	0	0	1	1	1	0	5128	3	0	15	-1	3	2
1	0	0	0	1	1	1	0	5128	3	0	7	1	3	3
1	1	2	0	0	3	1	1	5209	3	4	299	-1	3	1
1	1	2	0	0	3	1	1	5209	3	3	14	-1	3	2
1	1	2	0	0	3	1	1	5209	3	3	10	1	3	3
1	0	1	0	1	2	1	0	5230	4	0	39	-1	3	1
1	0	1	0	1	2	1	0	5230	3	0	396	-1	3	2
1	0	1	0	1	2	1	0	5230	3	0	12	1	3	3
1	0	1	0	0	1	0	1	5340	1	4	24	-1	3	1
1	0	1	0	0	1	0	1	5340	1	4	12	-1	3	2
1	0	1	0	0	1	0	1	5340	0	4	7	1	3	3
1	1	1	0	0	2	1	0	5398	1	0	43	-1	3	1
1	1	1	0	0	2	1	0	5398	3	0	88	-1	3	2
1	1	1	0	0	2	1	0	5398	3	0	24	1	3	3
1	1	2	1	1	5	0	0	5606	3	3	56	-1	3	1
1	1	2	1	1	5	0	0	5606	3	1	119	-1	3	2
1	1	2	1	1	5	0	0	5606	3	0	16	1	3	3
1	1	1	2	2	6	0	0	5768	1	1	239	-1	3	1
1	1	1	2	2	6	0	0	5768	3	3	22	-1	3	2
1	1	1	2	2	6	0	0	5768	3	1	14	1	3	3
1	0	0	0	1	1	0	0	5784	3	3	43	-1	3	1
1	0	0	0	1	1	0	0	5784	3	1	24	-1	3	2
1	0	0	0	1	1	0	0	5784	3	1	11	1	3	3
2	0	0	0	2	2	-1	-1	5930	4	4	40	-1	3	1
2	0	0	0	2	2	-1	-1	5930	3	3	61	-1	3	2
2	0	0	0	2	2	-1	-1	5930	3	3	31	1	3	3
1	1	1	0	0	2	0	0	6011	3	1	39	-1	3	1
1	1	1	0	0	2	0	0	6011	3	1	22	-1	3	2
1	1	1	0	0	2	0	0	6011	4	0	18	1	3	3
1	0	1	0	0	1	2	0	6166	3	0	28	-1	3	1
1	0	1	0	0	1	2	0	6166	3	0	13	-1	3	2
1	0	1	0	0	1	2	0	6166	3	0	12	1	3	3
1	1	2	1	1	5	0	0	6189	3	3	71	-1	3	1
1	1	2	1	1	5	0	0	6189	3	1	32	-1	3	2
1	1	2	1	1	5	0	0	6189	3	1	37	1	3	3
2	0	1	0	3	4	-1	-1	6255	3	3	60	-1	3	1
2	0	1	0	3	4	-1	-1	6255	3	3	31	-1	3	2
2	0	1	0	3	4	-1	-1	6255	3	4	11	1	3	3
2	3	2	1	1	7	-1	-1	6257	2	2	21	-1	3	1
2	3	2	1	1	7	-1	-1	6257	2	2	12	-1	3	2
2	3	2	1	1	7	-1	-1	6257	2	2	2	2	3	3
1	0	0	0	1	1	2	0	6359	4	0	45	-1	3	1
1	0	0	0	1	1	2	0	6359	3	0	52	-1	3	2
1	0	0	0	1	1	2	0	6359	3	0	83	1	3	3
1	0	1	0	2	3	0	1	6394	3	3	40	-1	3	1
1	0	1	0	2	3	0	1	6394	3	3	11	-1	3	2
1	0	1	0	2	3	0	1	6394	4	4	9	1	3	3
2	2	1	2	2	7	-1	-1	6473	4	3	33	-1	3	1
2	2	1	2	2	7	-1	-1	6473	3	2	27	-1	3	2
2	2	1	2	2	7	-1	-1	6473	3	2	61	1	3	3
1	2	3	0	1	6	1	1	6548	1	4	76	-1	3	1
1	2	3	0	1	6	1	1	6548	1	3	81	-1	3	2
1	2	3	0	1	6	1	1	6548	1	3	10	1	3	3
2	1	1	3	3	8	-1	-1	6674	3	3	40	-1	3	1
2	1	1	3	3	8	-1	-1	6674	3	3	7	-1	3	2
2	1	1	3	3	8	-1	-1	6674	3	3	7	1	3	3
1	2	2	1	2	7	2	0	6710	2	0	51	-1	3	1
1	2	2	1	2	7	2	0	6710	2	0	18	-1	3	2
1	2	2	1	2	7	2	0	6710	3	0	14	1	3	3
1	1	1	1	2	5	1	1	6786	1	3	61	-1	3	1
1	1	1	1	2	5	1	1	6786	1	3	23	-1	3	2
1	1	1	1	2	5	1	1	6786	0	3	40	1	3	3
1	0	1	1	2	4	2	0	6803	0	0	43	-1	3	1
1	0	1	1	2	4	2	0	6803	0	0	71	-1	3	2
1	0	1	1	2	4	2	0	6803	0	0	4	1	3	3
1	1	1	0	1	3	1	0	6837	4	0	16	-1	3	1
1	1	1	0	1	3	1	0	6837	4	0	123	-1	3	2
1	1	1	0	1	3	1	0	6837	4	0	15	1	3	3
1	0	0	0	1	1	0	1	7101	1	4	166	-1	3	1
1	0	0	0	1	1	0	1	7101	3	4	17	-1	3	2
1	0	0	0	1	1	0	1	7101	3	4	10	1	3	3
1	0	0	0	2	2	2	0	7119	3	1	152	-1	3	1
1	0	0	0	2	2	2	0	7119	3	0	11	-1	3	2
1	0	0	0	2	2	2	0	7119	3	0	7	1	3	3
1	1	1	0	1	3	0	1	7190	1	3	29	-1	3	1
1	1	1	0	1	3	0	1	7190	3	3	24	-1	3	2
1	1	1	0	1	3	0	1	7190	3	3	25	1	3	3
1	1	1	1	3	6	1	0	7230	2	1	56	-1	3	1
1	1	1	1	3	6	1	0	7230	3	1	25	-1	3	2
1	1	1	1	3	6	1	0	7230	4	0	17	2	3	3
1	1	1	0	2	4	1	0	7235	3	1	37	-1	3	1
1	1	1	0	2	4	1	0	7235	3	3	15	-1	3	2
1	1	1	0	2	4	1	0	7235	4	3	8	1	3	3
2	2	0	1	0	3	-1	-1	7284	3	2	43	-1	3	1
2	2	0	1	0	3	-1	-1	7284	0	2	189	-1	3	2
2	2	0	1	0	3	-1	-1	7284	4	2	26	1	3	3
1	0	0	1	1	2	1	0	7419	2	0	16	-1	3	1
1	0	0	1	1	2	1	0	7419	2	0	8	-1	3	2
1	0	0	1	1	2	1	0	7419	2	0	8	1	3	3
1	0	1	0	2	3	0	1	7443	1	1	23	-1	3	1
1	0	1	0	2	3	0	1	7443	1	3	13	-1	3	2
1	0	1	0	2	3	0	1	7443	1	3	13	1	3	3
1	1	1	1	3	6	2	0	7500	3	0	61	-1	3	1
1	1	1	1	3	6	2	0	7500	2	0	18	-1	3	2
1	1	1	1	3	6	2	0	7500	3	0	14	2	3	3
2	0	0	0	3	3	-1	-1	7504	3	1	31	-1	3	1
2	0	0	0	3	3	-1	-1	7504	2	3	25	-1	3	2
2	0	0	0	3	3	-1	-1	7504	4	4	17	1	3	3
2	2	1	1	3	7	-1	-1	7521	3	1	37	-1	3	1
2	2	1	1	3	7	-1	-1	7521	3	2	11	-1	3	2
2	2	1	1	3	7	-1	-1	7521	3	3	11	1	3	3
2	1	1	0	3	5	-1	-1	7557	3	3	246	-1	3	1
2	1	1	0	3	5	-1	-1	7557	3	3	187	-1	3	2
2	1	1	0	3	5	-1	-1	7557	3	3	8	1	3	3
1	1	2	0	0	3	0	1	7568	1	3	88	-1	3	1
1	1	2	0	0	3	0	1	7568	1	3	92	-1	3	2
1	1	2	0	0	3	0	1	7568	1	3	25	2	3	3
2	2	3	0	3	8	-1	-1	7612	3	3	22	-1	3	1
2	2	3	0	3	8	-1	-1	7612	3	3	10	-1	3	2
2	2	3	0	3	8	-1	-1	7612	3	4	10	1	3	3
2	1	1	0	3	5	-1	-1	7649	3	4	23	-1	3	1
2	1	1	0	3	5	-1	-1	7649	2	3	45	-1	3	2
2	1	1	0	3	5	-1	-1	7649	3	4	15	1	3	3
1	1	0	0	0	1	2	0	7705	1	3	90	-1	3	1
1	1	0	0	0	1	2	0	7705	3	1	14	-1	3	2
1	1	0	0	0	1	2	0	7705	4	0	22	1	3	3
2	0	1	1	3	5	-1	-1	7758	3	1	98	-1	3	1
2	0	1	1	3	5	-1	-1	7758	3	3	52	-1	3	2
2	0	1	1	3	5	-1	-1	7758	3	3	54	1	3	3
1	0	0	0	1	1	0	1	7837	3	4	30	-1	3	1
1	0	0	0	1	1	0	1	7837	3	3	15	-1	3	2
1	0	0	0	1	1	0	1	7837	4	4	12	1	3	3
1	1	1	0	2	4	0	0	7934	4	1	127	-1	3	1
1	1	1	0	2	4	0	0	7934	3	1	9	-1	3	2
1	1	1	0	2	4	0	0	7934	3	0	9	1	3	3
1	1	2	0	2	5	1	0	7951	4	3	21	-1	3	1
1	1	2	0	2	5	1	0	7951	3	3	20	-1	3	2
1	1	2	0	2	5	1	0	7951	4	0	23	1	3	3
1	0	1	1	3	5	0	0	7954	4	3	24	-1	3	1
1	0	1	1	3	5	0	0	7954	3	3	26	-1	3	2
1	0	1	1	3	5	0	0	7954	3	3	30	1	3	3
1	0	0	2	2	4	2	0	7955	4	0	45	-1	3	1
1	0	0	2	2	4	2	0	7955	3	0	53	-1	3	2
1	0	0	2	2	4	2	0	7955	4	0	16	1	3	3
2	1	1	0	1	3	-1	-1	8055	1	1	149	-1	3	1
2	1	1	0	1	3	-1	-1	8055	3	3	64	-1	3	2
2	1	1	0	1	3	-1	-1	8055	4	4	18	1	3	3
1	0	0	0	0	0	2	1	8126	0	4	63	-1	3	1
1	0	0	0	0	0	2	1	8126	0	4	14	-1	3	2
1	0	0	0	0	0	2	1	8126	0	4	13	0	3	3
1	0	0	0	1	1	2	0	8336	4	0	35	-1	3	1
1	0	0	0	1	1	2	0	8336	4	0	12	-1	3	2
1	0	0	0	1	1	2	0	8336	4	0	7	1	3	3
1	0	0	0	2	2	0	0	8364	4	4	33	-1	3	1
1	0	0	0	2	2	0	0	8364	3	3	23	-1	3	2
1	0	0	0	2	2	0	0	8364	3	3	16	1	3	3
1	1	0	0	1	2	2	0	8418	3	3	68	-1	3	1
1	1	0	0	1	2	2	0	8418	3	3	66	-1	3	2
1	1	0	0	1	2	2	0	8418	3	3	62	1	3	3
1	0	1	0	0	1	0	0	8473	4	1	346	-1	3	1
1	0	1	0	0	1	0	0	8473	3	1	25	-1	3	2
1	0	1	0	0	1	0	0	8473	4	0	8	1	3	3
1	0	0	1	0	1	1	0	8479	2	3	39	-1	3	1
1	0	0	1	0	1	1	0	8479	0	3	15	-1	3	2
1	0	0	1	0	1	1	0	8479	0	4	6	1	3	3
1	2	3	0	2	7	0	0	8566	2	1	31	-1	3	1
1	2	3	0	2	7	0	0	8566	2	3	12	-1	3	2
1	2	3	0	2	7	0	0	8566	2	1	17	1	3	3
1	0	1	0	2	3	1	0	8592	3	1	25	-1	3	1
1	0	1	0	2	3	1	0	8592	3	0	19	-1	3	2
1	0	1	0	2	3	1	0	8592	3	0	39	1	3	3
1	0	0	0	0	0	1	0	8683	3	0	17	-1	3	1
1	0	0	0	0	0	1	0	8683	3	0	23	-1	3	2
1	0	0	0	0	0	1	0	8683	3	0	9	1	3	3
1	2	1	1	1	5	1	0	8710	3	1	84	-1	3	1
1	2	1	1	1	5	1	0	8710	2	1	113	-1	3	2
1	2	1	1	1	5	1	0	8710	3	1	37	2	3	3
2	2	2	1	2	7	-1	-1	1	4	4	73	-1	4	1
2	2	2	1	2	7	-1	-1	1	2	2	56	-1	4	2
2	2	2	1	2	7	-1	-1	1	3	3	57	1	4	3
1	0	0	0	2	2	0	1	10	1	1	58	-1	4	1
1	0	0	0	2	2	0	1	10	1	1	79	-1	4	2
1	0	0	0	2	2	0	1	10	0	1	15	2	4	3
2	1	0	1	1	3	-1	-1	12	3	3	83	-1	4	1
2	1	0	1	1	3	-1	-1	12	3	3	29	-1	4	2
2	1	0	1	1	3	-1	-1	12	4	4	25	2	4	3
2	0	0	0	2	2	-1	-1	21	3	2	118	-1	4	1
2	0	0	0	2	2	-1	-1	21	3	3	97	-1	4	2
2	0	0	0	2	2	-1	-1	21	3	1	78	2	4	3
2	1	1	2	2	6	-1	-1	23	4	2	65	-1	4	1
2	1	1	2	2	6	-1	-1	23	3	3	13	-1	4	2
2	1	1	2	2	6	-1	-1	23	4	4	22	2	4	3
2	2	0	0	2	4	-1	-1	33	2	3	63	-1	4	1
2	2	0	0	2	4	-1	-1	33	3	2	42	-1	4	2
2	2	0	0	2	4	-1	-1	33	2	3	46	2	4	3
2	1	1	0	0	2	-1	-1	40	4	4	44	-1	4	1
2	1	1	0	0	2	-1	-1	40	3	1	93	-1	4	2
2	1	1	0	0	2	-1	-1	40	4	1	31	2	4	3
2	0	0	0	2	2	-1	-1	44	2	3	78	-1	4	1
2	0	0	0	2	2	-1	-1	44	2	2	65	-1	4	2
2	0	0	0	2	2	-1	-1	44	3	3	40	1	4	3
1	0	0	0	0	0	0	1	46	0	3	82	-1	4	1
1	0	0	0	0	0	0	1	46	3	3	45	-1	4	2
1	0	0	0	0	0	0	1	46	1	4	43	2	4	3
2	2	1	0	0	3	-1	-1	49	3	3	75	-1	4	1
2	2	1	0	0	3	-1	-1	49	2	2	54	-1	4	2
2	2	1	0	0	3	-1	-1	49	3	3	16	1	4	3
2	1	0	0	0	1	-1	-1	55	3	3	107	-1	4	1
2	1	0	0	0	1	-1	-1	55	1	3	59	-1	4	2
2	1	0	0	0	1	-1	-1	55	3	3	71	1	4	3
2	2	0	0	3	5	-1	-1	58	2	2	49	-1	4	1
2	2	0	0	3	5	-1	-1	58	2	2	20	-1	4	2
2	2	0	0	3	5	-1	-1	58	2	3	28	1	4	3
1	0	0	1	0	1	1	0	66	4	1	64	-1	4	1
1	0	0	1	0	1	1	0	66	3	1	45	-1	4	2
1	0	0	1	0	1	1	0	66	4	0	24	1	4	3
2	2	2	1	0	5	-1	-1	69	2	3	64	-1	4	1
2	2	2	1	0	5	-1	-1	69	3	3	46	-1	4	2
2	2	2	1	0	5	-1	-1	69	3	3	35	1	4	3
2	0	1	0	0	1	-1	-1	70	4	4	47	-1	4	1
2	0	1	0	0	1	-1	-1	70	3	3	37	-1	4	2
2	0	1	0	0	1	-1	-1	70	3	3	74	2	4	3
2	2	2	0	2	6	-1	-1	71	3	3	32	-1	4	1
2	2	2	0	2	6	-1	-1	71	2	2	29	-1	4	2
2	2	2	0	2	6	-1	-1	71	3	3	31	1	4	3
2	2	2	1	2	7	-1	-1	89	3	3	46	-1	4	1
2	2	2	1	2	7	-1	-1	89	2	3	10	-1	4	2
2	2	2	1	2	7	-1	-1	89	3	3	35	2	4	3
2	0	0	0	3	3	-1	-1	94	2	4	132	-1	4	1
2	0	0	0	3	3	-1	-1	94	3	3	20	-1	4	2
2	0	0	0	3	3	-1	-1	94	3	3	44	1	4	3
2	0	0	0	1	1	-1	-1	106	2	3	81	-1	4	1
2	0	0	0	1	1	-1	-1	106	3	3	38	-1	4	2
2	0	0	0	1	1	-1	-1	106	3	4	27	1	4	3
2	2	2	0	2	6	-1	-1	109	3	3	39	-1	4	1
2	2	2	0	2	6	-1	-1	109	3	3	36	-1	4	2
2	2	2	0	2	6	-1	-1	109	3	3	25	1	4	3
1	1	0	0	3	4	0	0	117	3	1	75	-1	4	1
1	1	0	0	3	4	0	0	117	3	1	55	-1	4	2
1	1	0	0	3	4	0	0	117	4	0	24	2	4	3
2	1	2	1	3	7	-1	-1	127	3	3	52	-1	4	1
2	1	2	1	3	7	-1	-1	127	3	3	88	-1	4	2
2	1	2	1	3	7	-1	-1	127	3	3	47	2	4	3
2	1	0	0	1	2	-1	-1	139	4	4	72	-1	4	1
2	1	0	0	1	2	-1	-1	139	3	3	45	-1	4	2
2	1	0	0	1	2	-1	-1	139	4	4	50	1	4	3
2	1	1	0	3	5	-1	-1	146	3	3	70	-1	4	1
2	1	1	0	3	5	-1	-1	146	3	3	16	-1	4	2
2	1	1	0	3	5	-1	-1	146	4	4	18	1	4	3
2	2	3	0	2	7	-1	-1	148	3	2	57	-1	4	1
2	2	3	0	2	7	-1	-1	148	3	2	60	-1	4	2
2	2	3	0	2	7	-1	-1	148	3	3	16	1	4	3
2	0	0	0	2	2	-1	-1	162	3	3	101	-1	4	1
2	0	0	0	2	2	-1	-1	162	1	3	58	-1	4	2
2	0	0	0	2	2	-1	-1	162	0	3	43	1	4	3
1	0	1	1	0	2	0	1	164	2	3	69	-1	4	1
1	0	1	1	0	2	0	1	164	2	3	36	-1	4	2
1	0	1	1	0	2	0	1	164	2	3	31	2	4	3
2	1	1	0	2	4	-1	-1	179	4	4	54	-1	4	1
2	1	1	0	2	4	-1	-1	179	3	3	38	-1	4	2
2	1	1	0	2	4	-1	-1	179	3	3	27	2	4	3
2	1	2	0	1	4	-1	-1	195	3	2	143	-1	4	1
2	1	2	0	1	4	-1	-1	195	3	3	13	-1	4	2
2	1	2	0	1	4	-1	-1	195	3	3	11	2	4	3
2	0	1	0	3	4	-1	-1	196	3	2	86	-1	4	1
2	0	1	0	3	4	-1	-1	196	3	3	40	-1	4	2
2	0	1	0	3	4	-1	-1	196	2	2	51	1	4	3
2	2	1	3	0	6	-1	-1	220	2	3	72	-1	4	1
2	2	1	3	0	6	-1	-1	220	2	2	56	-1	4	2
2	2	1	3	0	6	-1	-1	220	3	3	31	1	4	3
2	1	1	0	3	5	-1	-1	226	4	0	58	-1	4	1
2	1	1	0	3	5	-1	-1	226	3	1	66	-1	4	2
2	1	1	0	3	5	-1	-1	226	3	1	21	1	4	3
2	2	1	0	2	5	-1	-1	233	2	2	39	-1	4	1
2	2	1	0	2	5	-1	-1	233	3	3	28	-1	4	2
2	2	1	0	2	5	-1	-1	233	4	4	85	1	4	3
1	0	2	0	2	4	0	1	238	3	2	86	-1	4	1
1	0	2	0	2	4	0	1	238	2	2	83	-1	4	2
1	0	2	0	2	4	0	1	238	2	2	29	2	4	3
2	1	1	0	0	2	-1	-1	249	3	2	80	-1	4	1
2	1	1	0	0	2	-1	-1	249	2	2	80	-1	4	2
2	1	1	0	0	2	-1	-1	249	1	2	43	1	4	3
1	0	1	0	2	3	2	1	255	0	3	50	-1	4	1
1	0	1	0	2	3	2	1	255	0	3	51	-1	4	2
1	0	1	0	2	3	2	1	255	0	4	32	1	4	3
2	1	2	1	2	6	-1	-1	258	3	3	128	-1	4	1
2	1	2	1	2	6	-1	-1	258	3	3	50	-1	4	2
2	1	2	1	2	6	-1	-1	258	3	3	23	2	4	3
1	2	1	0	0	3	0	0	262	3	0	47	-1	4	1
1	2	1	0	0	3	0	0	262	3	0	27	-1	4	2
1	2	1	0	0	3	0	0	262	4	0	59	2	4	3
2	1	0	0	0	1	-1	-1	263	4	1	72	-1	4	1
2	1	0	0	0	1	-1	-1	263	2	2	30	-1	4	2
2	1	0	0	0	1	-1	-1	263	3	3	40	1	4	3
2	1	2	0	1	4	-1	-1	273	4	4	41	-1	4	1
2	1	2	0	1	4	-1	-1	273	3	4	20	-1	4	2
2	1	2	0	1	4	-1	-1	273	4	4	18	2	4	3
2	0	0	0	1	1	-1	-1	278	4	4	59	-1	4	1
2	0	0	0	1	1	-1	-1	278	3	3	37	-1	4	2
2	0	0	0	1	1	-1	-1	278	4	4	76	2	4	3
1	0	0	0	3	3	0	1	280	0	3	42	-1	4	1
1	0	0	0	3	3	0	1	280	3	3	64	-1	4	2
1	0	0	0	3	3	0	1	280	3	3	18	1	4	3
1	0	1	0	0	1	2	1	285	0	4	34	-1	4	1
1	0	1	0	0	1	2	1	285	0	3	31	-1	4	2
1	0	1	0	0	1	2	1	285	0	4	26	2	4	3
2	1	2	0	3	6	-1	-1	287	3	3	72	-1	4	1
2	1	2	0	3	6	-1	-1	287	3	3	60	-1	4	2
2	1	2	0	3	6	-1	-1	287	2	2	43	1	4	3
2	2	2	0	2	6	-1	-1	309	3	3	70	-1	4	1
2	2	2	0	2	6	-1	-1	309	3	3	26	-1	4	2
2	2	2	0	2	6	-1	-1	309	3	3	25	2	4	3
2	1	2	0	1	4	-1	-1	311	3	3	54	-1	4	1
2	1	2	0	1	4	-1	-1	311	3	3	34	-1	4	2
2	1	2	0	1	4	-1	-1	311	3	3	40	1	4	3
2	1	1	2	2	6	-1	-1	312	2	2	54	-1	4	1
2	1	1	2	2	6	-1	-1	312	3	3	22	-1	4	2
2	1	1	2	2	6	-1	-1	312	3	3	15	2	4	3
2	0	0	0	0	0	-1	-1	313	1	3	125	-1	4	1
2	0	0	0	0	0	-1	-1	313	3	3	58	-1	4	2
2	0	0	0	0	0	-1	-1	313	3	3	32	2	4	3
2	1	2	1	2	6	-1	-1	317	3	3	45	-1	4	1
2	1	2	1	2	6	-1	-1	317	3	3	27	-1	4	2
2	1	2	1	2	6	-1	-1	317	3	3	16	2	4	3
2	2	2	0	2	6	-1	-1	328	2	3	48	-1	4	1
2	2	2	0	2	6	-1	-1	328	3	3	72	-1	4	2
2	2	2	0	2	6	-1	-1	328	1	4	176	1	4	3
2	2	2	2	0	6	-1	-1	338	3	3	46	-1	4	1
2	2	2	2	0	6	-1	-1	338	3	3	15	-1	4	2
2	2	2	2	0	6	-1	-1	338	3	3	17	2	4	3
2	0	1	0	2	3	-1	-1	342	3	3	46	-1	4	1
2	0	1	0	2	3	-1	-1	342	4	4	65	-1	4	2
2	0	1	0	2	3	-1	-1	342	4	4	25	1	4	3
2	2	3	0	2	7	-1	-1	343	3	3	47	-1	4	1
2	2	3	0	2	7	-1	-1	343	2	2	48	-1	4	2
2	2	3	0	2	7	-1	-1	343	3	3	28	1	4	3
2	2	1	0	1	4	-1	-1	345	4	4	49	-1	4	1
2	2	1	0	1	4	-1	-1	345	3	3	36	-1	4	2
2	2	1	0	1	4	-1	-1	345	3	3	17	1	4	3
2	2	1	0	0	3	-1	-1	358	3	3	118	-1	4	1
2	2	1	0	0	3	-1	-1	358	3	3	27	-1	4	2
2	2	1	0	0	3	-1	-1	358	2	2	38	2	4	3
2	2	2	0	0	4	-1	-1	361	4	4	60	-1	4	1
2	2	2	0	0	4	-1	-1	361	3	3	48	-1	4	2
2	2	2	0	0	4	-1	-1	361	3	3	24	1	4	3
2	1	1	0	0	2	-1	-1	372	4	4	42	-1	4	1
2	1	1	0	0	2	-1	-1	372	3	3	61	-1	4	2
2	1	1	0	0	2	-1	-1	372	3	3	39	2	4	3
2	0	1	2	0	3	-1	-1	377	3	3	67	-1	4	1
2	0	1	2	0	3	-1	-1	377	3	3	55	-1	4	2
2	0	1	2	0	3	-1	-1	377	3	3	21	1	4	3
2	2	2	0	2	6	-1	-1	390	3	3	89	-1	4	1
2	2	2	0	2	6	-1	-1	390	2	2	43	-1	4	2
2	2	2	0	2	6	-1	-1	390	3	3	27	1	4	3
2	2	2	1	1	6	-1	-1	396	3	3	69	-1	4	1
2	2	2	1	1	6	-1	-1	396	3	3	23	-1	4	2
2	2	2	1	1	6	-1	-1	396	4	4	24	2	4	3
2	2	2	1	2	7	-1	-1	402	4	4	47	-1	4	1
2	2	2	1	2	7	-1	-1	402	2	3	30	-1	4	2
2	2	2	1	2	7	-1	-1	402	3	4	17	2	4	3
1	0	0	1	1	2	2	1	409	0	3	14	-1	4	1
1	0	0	1	1	2	2	1	409	0	3	41	-1	4	2
1	0	0	1	1	2	2	1	409	0	4	42	2	4	3
2	0	0	0	1	1	-1	-1	411	3	3	79	-1	4	1
2	0	0	0	1	1	-1	-1	411	4	4	35	-1	4	2
2	0	0	0	1	1	-1	-1	411	4	4	55	2	4	3
1	0	0	0	2	2	0	1	417	1	4	44	-1	4	1
1	0	0	0	2	2	0	1	417	2	3	42	-1	4	2
1	0	0	0	2	2	0	1	417	1	4	51	2	4	3
2	2	3	0	0	5	-1	-1	419	2	2	46	-1	4	1
2	2	3	0	0	5	-1	-1	419	2	2	29	-1	4	2
2	2	3	0	0	5	-1	-1	419	3	3	36	2	4	3
2	2	2	0	1	5	-1	-1	437	2	3	123	-1	4	1
2	2	2	0	1	5	-1	-1	437	3	3	33	-1	4	2
2	2	2	0	1	5	-1	-1	437	3	3	17	2	4	3
1	0	0	1	3	4	2	1	438	0	4	66	-1	4	1
1	0	0	1	3	4	2	1	438	0	3	14	-1	4	2
1	0	0	1	3	4	2	1	438	0	3	20	2	4	3
2	2	2	1	2	7	-1	-1	443	2	2	60	-1	4	1
2	2	2	1	2	7	-1	-1	443	2	2	67	-1	4	2
2	2	2	1	2	7	-1	-1	443	3	3	30	2	4	3
2	0	2	0	3	5	-1	-1	447	2	2	61	-1	4	1
2	0	2	0	3	5	-1	-1	447	2	2	76	-1	4	2
2	0	2	0	3	5	-1	-1	447	3	3	16	1	4	3
2	0	0	1	1	2	-1	-1	449	4	4	59	-1	4	1
2	0	0	1	1	2	-1	-1	449	4	4	13	-1	4	2
2	0	0	1	1	2	-1	-1	449	4	4	15	2	4	3
1	1	2	0	2	5	1	1	457	1	3	46	-1	4	1
1	1	2	0	2	5	1	1	457	1	3	60	-1	4	2
1	1	2	0	2	5	1	1	457	1	3	17	1	4	3
1	0	1	0	0	1	1	0	496	4	0	29	-1	4	1
1	0	1	0	0	1	1	0	496	3	0	9	-1	4	2
1	0	1	0	0	1	1	0	496	4	0	10	1	4	3
2	0	0	0	0	0	-1	-1	504	3	2	60	-1	4	1
2	0	0	0	0	0	-1	-1	504	3	2	30	-1	4	2
2	0	0	0	0	0	-1	-1	504	3	3	16	2	4	3
2	1	0	2	1	4	-1	-1	512	4	4	45	-1	4	1
2	1	0	2	1	4	-1	-1	512	3	3	19	-1	4	2
2	1	0	2	1	4	-1	-1	512	3	3	16	1	4	3
2	2	2	0	2	6	-1	-1	516	3	3	33	-1	4	1
2	2	2	0	2	6	-1	-1	516	3	3	13	-1	4	2
2	2	2	0	2	6	-1	-1	516	3	3	23	1	4	3
2	0	1	0	1	2	-1	-1	518	3	2	82	-1	4	1
2	0	1	0	1	2	-1	-1	518	3	3	32	-1	4	2
2	0	1	0	1	2	-1	-1	518	3	3	39	2	4	3
2	0	0	0	2	2	-1	-1	522	3	3	73	-1	4	1
2	0	0	0	2	2	-1	-1	522	3	3	122	-1	4	2
2	0	0	0	2	2	-1	-1	522	2	3	44	1	4	3
2	1	1	0	0	2	-1	-1	549	3	3	104	-1	4	1
2	1	1	0	0	2	-1	-1	549	3	3	63	-1	4	2
2	1	1	0	0	2	-1	-1	549	4	4	53	1	4	3
2	1	1	0	0	2	-1	-1	561	4	4	48	-1	4	1
2	1	1	0	0	2	-1	-1	561	3	3	21	-1	4	2
2	1	1	0	0	2	-1	-1	561	3	3	29	2	4	3
2	0	2	0	3	5	-1	-1	582	3	3	49	-1	4	1
2	0	2	0	3	5	-1	-1	582	3	3	107	-1	4	2
2	0	2	0	3	5	-1	-1	582	3	3	31	1	4	3
2	2	2	1	2	7	-1	-1	592	3	3	85	-1	4	1
2	2	2	1	2	7	-1	-1	592	3	3	36	-1	4	2
2	2	2	1	2	7	-1	-1	592	3	3	16	2	4	3
2	1	1	1	0	3	-1	-1	607	3	3	46	-1	4	1
2	1	1	1	0	3	-1	-1	607	3	3	16	-1	4	2
2	1	1	1	0	3	-1	-1	607	3	3	30	2	4	3
2	1	2	1	2	6	-1	-1	622	2	3	79	-1	4	1
2	1	2	1	2	6	-1	-1	622	3	2	188	-1	4	2
2	1	2	1	2	6	-1	-1	622	4	1	114	2	4	3
2	0	0	0	2	2	-1	-1	658	3	4	83	-1	4	1
2	0	0	0	2	2	-1	-1	658	3	3	40	-1	4	2
2	0	0	0	2	2	-1	-1	658	4	4	14	2	4	3
2	2	1	3	0	6	-1	-1	783	4	4	29	-1	4	1
2	2	1	3	0	6	-1	-1	783	3	3	47	-1	4	2
2	2	1	3	0	6	-1	-1	783	3	3	48	2	4	3
1	0	0	1	1	2	0	1	833	1	3	47	-1	4	1
1	0	0	1	1	2	0	1	833	1	4	34	-1	4	2
1	0	0	1	1	2	0	1	833	0	4	17	1	4	3
1	0	1	0	0	1	1	0	869	3	0	51	-1	4	1
1	0	1	0	0	1	1	0	869	3	1	61	-1	4	2
1	0	1	0	0	1	1	0	869	3	0	14	1	4	3
2	2	2	0	2	6	-1	-1	870	4	4	81	-1	4	1
2	2	2	0	2	6	-1	-1	870	2	2	20	-1	4	2
2	2	2	0	2	6	-1	-1	870	3	2	15	1	4	3
2	0	1	0	1	2	-1	-1	873	3	3	65	-1	4	1
2	0	1	0	1	2	-1	-1	873	3	3	30	-1	4	2
2	0	1	0	1	2	-1	-1	873	3	3	90	2	4	3
1	1	1	1	1	4	1	0	874	4	0	31	-1	4	1
1	1	1	1	1	4	1	0	874	3	0	53	-1	4	2
1	1	1	1	1	4	1	0	874	4	0	18	2	4	3
2	0	0	1	0	1	-1	-1	950	3	3	89	-1	4	1
2	0	0	1	0	1	-1	-1	950	3	3	44	-1	4	2
2	0	0	1	0	1	-1	-1	950	3	3	17	2	4	3
2	1	1	0	3	5	-1	-1	965	4	4	63	-1	4	1
2	1	1	0	3	5	-1	-1	965	3	3	18	-1	4	2
2	1	1	0	3	5	-1	-1	965	3	3	18	1	4	3
2	1	1	0	1	3	-1	-1	1012	3	3	59	-1	4	1
2	1	1	0	1	3	-1	-1	1012	3	3	47	-1	4	2
2	1	1	0	1	3	-1	-1	1012	4	4	65	2	4	3
2	1	2	0	0	3	-1	-1	1041	3	3	22	-1	4	1
2	1	2	0	0	3	-1	-1	1041	3	3	24	-1	4	2
2	1	2	0	0	3	-1	-1	1041	3	3	54	1	4	3
1	0	0	0	1	1	1	1	1047	0	2	49	-1	4	1
1	0	0	0	1	1	1	1	1047	0	3	68	-1	4	2
1	0	0	0	1	1	1	1	1047	0	2	39	2	4	3
1	1	0	0	3	4	0	1	1058	1	3	33	-1	4	1
1	1	0	0	3	4	0	1	1058	1	2	93	-1	4	2
1	1	0	0	3	4	0	1	1058	0	3	23	1	4	3
2	0	1	0	2	3	-1	-1	1119	2	3	67	-1	4	1
2	0	1	0	2	3	-1	-1	1119	3	3	28	-1	4	2
2	0	1	0	2	3	-1	-1	1119	3	3	28	1	4	3
2	2	1	0	3	6	-1	-1	1184	3	2	66	-1	4	1
2	2	1	0	3	6	-1	-1	1184	3	3	41	-1	4	2
2	2	1	0	3	6	-1	-1	1184	2	3	36	2	4	3
1	2	1	1	2	6	0	1	1191	0	0	47	-1	4	1
1	2	1	1	2	6	0	1	1191	2	3	32	-1	4	2
1	2	1	1	2	6	0	1	1191	1	3	55	2	4	3
2	1	2	1	2	6	-1	-1	1201	3	3	44	-1	4	1
2	1	2	1	2	6	-1	-1	1201	3	3	18	-1	4	2
2	1	2	1	2	6	-1	-1	1201	4	4	33	1	4	3
2	1	2	0	1	4	-1	-1	1211	3	3	70	-1	4	1
2	1	2	0	1	4	-1	-1	1211	3	2	44	-1	4	2
2	1	2	0	1	4	-1	-1	1211	3	3	46	2	4	3
1	2	2	3	3	10	1	0	1239	3	1	23	-1	4	1
1	2	2	3	3	10	1	0	1239	2	1	31	-1	4	2
1	2	2	3	3	10	1	0	1239	4	0	21	1	4	3
2	1	1	0	0	2	-1	-1	1278	3	3	45	-1	4	1
2	1	1	0	0	2	-1	-1	1278	3	3	108	-1	4	2
2	1	1	0	0	2	-1	-1	1278	4	4	22	1	4	3
2	2	2	0	3	7	-1	-1	1279	2	2	97	-1	4	1
2	2	2	0	3	7	-1	-1	1279	2	2	39	-1	4	2
2	2	2	0	3	7	-1	-1	1279	3	3	27	2	4	3
2	0	1	1	1	3	-1	-1	1287	3	3	145	-1	4	1
2	0	1	1	1	3	-1	-1	1287	2	2	51	-1	4	2
2	0	1	1	1	3	-1	-1	1287	3	3	24	2	4	3
1	0	1	0	0	1	2	0	1340	4	0	49	-1	4	1
1	0	1	0	0	1	2	0	1340	3	0	21	-1	4	2
1	0	1	0	0	1	2	0	1340	4	0	13	2	4	3
2	2	2	0	3	7	-1	-1	1385	3	3	58	-1	4	1
2	2	2	0	3	7	-1	-1	1385	3	3	24	-1	4	2
2	2	2	0	3	7	-1	-1	1385	3	3	17	2	4	3
2	0	1	1	1	3	-1	-1	1399	3	2	120	-1	4	1
2	0	1	1	1	3	-1	-1	1399	2	2	69	-1	4	2
2	0	1	1	1	3	-1	-1	1399	3	2	56	2	4	3
1	0	0	0	2	2	0	0	1548	3	1	30	-1	4	1
1	0	0	0	2	2	0	0	1548	3	0	56	-1	4	2
1	0	0	0	2	2	0	0	1548	3	0	39	1	4	3
1	1	1	0	0	2	0	0	1642	1	1	48	-1	4	1
1	1	1	0	0	2	0	0	1642	1	0	29	-1	4	2
1	1	1	0	0	2	0	0	1642	0	0	12	1	4	3
1	1	2	0	0	3	0	1	1653	1	3	59	-1	4	1
1	1	2	0	0	3	0	1	1653	0	3	60	-1	4	2
1	1	2	0	0	3	0	1	1653	0	3	19	1	4	3
1	0	0	0	2	2	2	1	1807	0	3	69	-1	4	1
1	0	0	0	2	2	2	1	1807	0	3	24	-1	4	2
1	0	0	0	2	2	2	1	1807	0	4	14	1	4	3
1	0	1	1	2	4	0	0	1833	2	1	105	-1	4	1
1	0	1	1	2	4	0	0	1833	2	2	32	-1	4	2
1	0	1	1	2	4	0	0	1833	3	3	63	1	4	3
1	0	0	0	2	2	2	0	1861	4	0	68	-1	4	1
1	0	0	0	2	2	2	0	1861	3	0	49	-1	4	2
1	0	0	0	2	2	2	0	1861	3	0	16	2	4	3
1	0	1	1	1	3	1	1	2054	1	3	48	-1	4	1
1	0	1	1	1	3	1	1	2054	1	3	31	-1	4	2
1	0	1	1	1	3	1	1	2054	0	3	32	2	4	3
1	2	1	2	2	7	1	0	2075	3	0	40	-1	4	1
1	2	1	2	2	7	1	0	2075	3	1	37	-1	4	2
1	2	1	2	2	7	1	0	2075	4	0	14	2	4	3
2	2	2	3	2	9	-1	-1	2135	2	2	36	-1	4	1
2	2	2	3	2	9	-1	-1	2135	3	3	35	-1	4	2
2	2	2	3	2	9	-1	-1	2135	3	3	28	1	4	3
1	0	1	1	0	2	0	1	2185	0	4	43	-1	4	1
1	0	1	1	0	2	0	1	2185	0	3	50	-1	4	2
1	0	1	1	0	2	0	1	2185	0	4	13	1	4	3
1	1	2	0	2	5	0	0	2191	3	0	131	-1	4	1
1	1	2	0	2	5	0	0	2191	3	1	48	-1	4	2
1	1	2	0	2	5	0	0	2191	3	0	19	1	4	3
1	1	1	1	2	5	0	0	2193	3	1	47	-1	4	1
1	1	1	1	2	5	0	0	2193	3	1	22	-1	4	2
1	1	1	1	2	5	0	0	2193	3	0	19	1	4	3
2	2	2	0	2	6	-1	-1	2198	3	2	109	-1	4	1
2	2	2	0	2	6	-1	-1	2198	3	3	49	-1	4	2
2	2	2	0	2	6	-1	-1	2198	3	3	41	2	4	3
1	2	2	0	0	4	0	1	2203	2	3	95	-1	4	1
1	2	2	0	0	4	0	1	2203	3	2	86	-1	4	2
1	2	2	0	0	4	0	1	2203	3	3	29	2	4	3
2	0	1	0	2	3	-1	-1	2230	3	1	140	-1	4	1
2	0	1	0	2	3	-1	-1	2230	3	3	52	-1	4	2
2	0	1	0	2	3	-1	-1	2230	3	3	31	2	4	3
2	1	2	1	3	7	-1	-1	2235	3	3	49	-1	4	1
2	1	2	1	3	7	-1	-1	2235	2	2	74	-1	4	2
2	1	2	1	3	7	-1	-1	2235	2	2	22	2	4	3
1	0	0	0	1	1	0	1	2455	0	3	56	-1	4	1
1	0	0	0	1	1	0	1	2455	0	3	25	-1	4	2
1	0	0	0	1	1	0	1	2455	0	3	17	2	4	3
1	1	1	1	2	5	0	0	2521	3	0	32	-1	4	1
1	1	1	1	2	5	0	0	2521	3	0	20	-1	4	2
1	1	1	1	2	5	0	0	2521	3	0	31	1	4	3
1	1	2	1	1	5	1	0	2562	2	0	66	-1	4	1
1	1	2	1	1	5	1	0	2562	3	0	47	-1	4	2
1	1	2	1	1	5	1	0	2562	3	0	38	2	4	3
1	0	0	0	0	0	1	0	2764	4	0	43	-1	4	1
1	0	0	0	0	0	1	0	2764	4	0	33	-1	4	2
1	0	0	0	0	0	1	0	2764	4	0	72	1	4	3
1	0	1	0	1	2	1	0	2769	3	0	18	-1	4	1
1	0	1	0	1	2	1	0	2769	3	0	31	-1	4	2
1	0	1	0	1	2	1	0	2769	4	0	8	1	4	3
1	0	1	0	1	2	2	0	2962	4	0	95	-1	4	1
1	0	1	0	1	2	2	0	2962	4	0	56	-1	4	2
1	0	1	0	1	2	2	0	2962	4	0	15	2	4	3
1	0	1	0	0	1	1	0	2972	4	0	53	-1	4	1
1	0	1	0	0	1	1	0	2972	4	0	39	-1	4	2
1	0	1	0	0	1	1	0	2972	4	0	15	1	4	3
1	0	0	0	1	1	0	1	3068	1	1	126	-1	4	1
1	0	0	0	1	1	0	1	3068	1	3	34	-1	4	2
1	0	0	0	1	1	0	1	3068	0	4	14	1	4	3
1	1	0	0	0	1	1	1	3158	0	4	29	-1	4	1
1	1	0	0	0	1	1	1	3158	0	3	27	-1	4	2
1	1	0	0	0	1	1	1	3158	0	3	17	1	4	3
1	0	0	0	1	1	1	0	3285	0	0	37	-1	4	1
1	0	0	0	1	1	1	0	3285	3	0	70	-1	4	2
1	0	0	0	1	1	1	0	3285	3	0	108	1	4	3
1	0	0	1	1	2	2	0	3326	4	0	69	-1	4	1
1	0	0	1	1	2	2	0	3326	3	2	26	-1	4	2
1	0	0	1	1	2	2	0	3326	4	1	52	2	4	3
1	2	1	2	3	8	1	0	3645	0	0	31	-1	4	1
1	2	1	2	3	8	1	0	3645	3	1	22	-1	4	2
1	2	1	2	3	8	1	0	3645	3	0	27	1	4	3
1	0	0	0	1	1	2	0	3803	4	0	39	-1	4	1
1	0	0	0	1	1	2	0	3803	3	0	25	-1	4	2
1	0	0	0	1	1	2	0	3803	4	0	41	1	4	3
1	1	1	0	0	2	0	0	3875	4	0	61	-1	4	1
1	1	1	0	0	2	0	0	3875	3	0	41	-1	4	2
1	1	1	0	0	2	0	0	3875	4	0	24	1	4	3
1	2	2	1	0	5	1	0	3912	3	1	71	-1	4	1
1	2	2	1	0	5	1	0	3912	3	2	31	-1	4	2
1	2	2	1	0	5	1	0	3912	4	1	17	1	4	3
1	0	0	0	2	2	1	0	3942	3	1	65	-1	4	1
1	0	0	0	2	2	1	0	3942	3	1	42	-1	4	2
1	0	0	0	2	2	1	0	3942	3	1	60	2	4	3
1	1	0	1	2	4	1	1	3971	0	2	44	-1	4	1
1	1	0	1	2	4	1	1	3971	0	2	41	-1	4	2
1	1	0	1	2	4	1	1	3971	0	3	27	1	4	3
2	1	1	0	3	5	-1	-1	4138	4	4	49	-1	4	1
2	1	1	0	3	5	-1	-1	4138	3	3	23	-1	4	2
2	1	1	0	3	5	-1	-1	4138	3	4	32	1	4	3
1	0	0	1	2	3	0	1	4344	1	3	79	-1	4	1
1	0	0	1	2	3	0	1	4344	2	3	44	-1	4	2
1	0	0	1	2	3	0	1	4344	2	3	33	2	4	3
1	1	2	1	2	6	2	0	4361	4	0	16	-1	4	1
1	1	2	1	2	6	2	0	4361	3	1	46	-1	4	2
1	1	2	1	2	6	2	0	4361	3	0	20	1	4	3
1	0	0	0	1	1	2	1	4368	0	4	33	-1	4	1
1	0	0	0	1	1	2	1	4368	0	3	47	-1	4	2
1	0	0	0	1	1	2	1	4368	0	2	61	1	4	3
1	1	2	0	1	4	2	0	4447	3	0	67	-1	4	1
1	1	2	0	1	4	2	0	4447	3	0	32	-1	4	2
1	1	2	0	1	4	2	0	4447	4	0	36	2	4	3
1	1	1	0	1	3	2	1	4541	0	4	28	-1	4	1
1	1	1	0	1	3	2	1	4541	0	4	26	-1	4	2
1	1	1	0	1	3	2	1	4541	0	4	10	1	4	3
1	1	0	0	1	2	2	0	4638	3	0	75	-1	4	1
1	1	0	0	1	2	2	0	4638	3	0	46	-1	4	2
1	1	0	0	1	2	2	0	4638	4	0	38	1	4	3
1	1	1	0	2	4	2	1	4688	1	3	74	-1	4	1
1	1	1	0	2	4	2	1	4688	0	3	43	-1	4	2
1	1	1	0	2	4	2	1	4688	0	4	13	2	4	3
1	0	1	2	3	6	1	0	4815	3	0	70	-1	4	1
1	0	1	2	3	6	1	0	4815	3	1	49	-1	4	2
1	0	1	2	3	6	1	0	4815	3	0	38	2	4	3
1	0	0	0	1	1	1	0	5128	4	0	33	-1	4	1
1	0	0	0	1	1	1	0	5128	3	0	31	-1	4	2
1	0	0	0	1	1	1	0	5128	4	0	14	2	4	3
1	1	2	0	0	3	1	1	5209	1	3	66	-1	4	1
1	1	2	0	0	3	1	1	5209	2	3	38	-1	4	2
1	1	2	0	0	3	1	1	5209	2	4	24	2	4	3
1	0	1	0	1	2	1	0	5230	3	0	21	-1	4	1
1	0	1	0	1	2	1	0	5230	2	0	46	-1	4	2
1	0	1	0	1	2	1	0	5230	1	0	20	1	4	3
1	0	1	0	0	1	0	1	5340	0	2	31	-1	4	1
1	0	1	0	0	1	0	1	5340	1	3	24	-1	4	2
1	0	1	0	0	1	0	1	5340	1	4	17	1	4	3
1	1	1	0	0	2	1	0	5398	3	0	23	-1	4	1
1	1	1	0	0	2	1	0	5398	4	0	29	-1	4	2
1	1	1	0	0	2	1	0	5398	4	0	10	2	4	3
1	1	2	1	1	5	0	0	5606	3	1	90	-1	4	1
1	1	2	1	1	5	0	0	5606	3	2	47	-1	4	2
1	1	2	1	1	5	0	0	5606	3	1	27	1	4	3
1	1	1	2	2	6	0	0	5768	4	1	32	-1	4	1
1	1	1	2	2	6	0	0	5768	3	1	28	-1	4	2
1	1	1	2	2	6	0	0	5768	4	0	16	1	4	3
1	0	0	0	1	1	0	0	5784	3	0	25	-1	4	1
1	0	0	0	1	1	0	0	5784	3	0	37	-1	4	2
1	0	0	0	1	1	0	0	5784	4	0	20	1	4	3
2	0	0	0	2	2	-1	-1	5930	2	2	137	-1	4	1
2	0	0	0	2	2	-1	-1	5930	3	3	76	-1	4	2
2	0	0	0	2	2	-1	-1	5930	4	3	125	2	4	3
1	1	1	0	0	2	0	0	6011	3	0	185	-1	4	1
1	1	1	0	0	2	0	0	6011	3	1	45	-1	4	2
1	1	1	0	0	2	0	0	6011	4	0	65	2	4	3
1	0	1	0	0	1	2	0	6166	4	0	18	-1	4	1
1	0	1	0	0	1	2	0	6166	3	0	23	-1	4	2
1	0	1	0	0	1	2	0	6166	4	0	9	2	4	3
1	1	2	1	1	5	0	0	6189	3	1	46	-1	4	1
1	1	2	1	1	5	0	0	6189	3	0	34	-1	4	2
1	1	2	1	1	5	0	0	6189	4	0	23	2	4	3
2	0	1	0	3	4	-1	-1	6255	3	3	76	-1	4	1
2	0	1	0	3	4	-1	-1	6255	3	3	59	-1	4	2
2	0	1	0	3	4	-1	-1	6255	3	3	51	2	4	3
2	3	2	1	1	7	-1	-1	6257	4	4	21	-1	4	1
2	3	2	1	1	7	-1	-1	6257	2	2	10	-1	4	2
2	3	2	1	1	7	-1	-1	6257	2	2	18	2	4	3
1	0	0	0	1	1	2	0	6359	2	0	79	-1	4	1
1	0	0	0	1	1	2	0	6359	3	0	36	-1	4	2
1	0	0	0	1	1	2	0	6359	3	0	32	1	4	3
1	0	1	0	2	3	0	1	6394	2	3	55	-1	4	1
1	0	1	0	2	3	0	1	6394	2	2	90	-1	4	2
1	0	1	0	2	3	0	1	6394	2	3	71	1	4	3
2	2	1	2	2	7	-1	-1	6473	3	1	92	-1	4	1
2	2	1	2	2	7	-1	-1	6473	2	2	54	-1	4	2
2	2	1	2	2	7	-1	-1	6473	3	3	16	1	4	3
1	2	3	0	1	6	1	1	6548	1	3	41	-1	4	1
1	2	3	0	1	6	1	1	6548	1	3	29	-1	4	2
1	2	3	0	1	6	1	1	6548	0	3	29	1	4	3
2	1	1	3	3	8	-1	-1	6674	4	4	62	-1	4	1
2	1	1	3	3	8	-1	-1	6674	2	2	58	-1	4	2
2	1	1	3	3	8	-1	-1	6674	2	2	12	2	4	3
1	2	2	1	2	7	2	0	6710	2	0	60	-1	4	1
1	2	2	1	2	7	2	0	6710	2	1	40	-1	4	2
1	2	2	1	2	7	2	0	6710	2	0	28	2	4	3
1	1	1	1	2	5	1	1	6786	2	3	107	-1	4	1
1	1	1	1	2	5	1	1	6786	1	3	66	-1	4	2
1	1	1	1	2	5	1	1	6786	1	4	48	1	4	3
1	0	1	1	2	4	2	0	6803	4	0	26	-1	4	1
1	0	1	1	2	4	2	0	6803	4	0	22	-1	4	2
1	0	1	1	2	4	2	0	6803	4	0	17	1	4	3
1	1	1	0	1	3	1	0	6837	4	0	33	-1	4	1
1	1	1	0	1	3	1	0	6837	4	0	36	-1	4	2
1	1	1	0	1	3	1	0	6837	4	0	28	1	4	3
1	0	0	0	1	1	0	1	7101	1	4	46	-1	4	1
1	0	0	0	1	1	0	1	7101	0	2	30	-1	4	2
1	0	0	0	1	1	0	1	7101	0	3	34	1	4	3
1	0	0	0	2	2	2	0	7119	3	0	55	-1	4	1
1	0	0	0	2	2	2	0	7119	4	0	21	-1	4	2
1	0	0	0	2	2	2	0	7119	4	0	15	2	4	3
1	1	1	0	1	3	0	1	7190	0	2	73	-1	4	1
1	1	1	0	1	3	0	1	7190	1	3	34	-1	4	2
1	1	1	0	1	3	0	1	7190	0	3	21	1	4	3
1	1	1	1	3	6	1	0	7230	3	0	43	-1	4	1
1	1	1	1	3	6	1	0	7230	3	0	35	-1	4	2
1	1	1	1	3	6	1	0	7230	3	0	25	1	4	3
1	1	1	0	2	4	1	0	7235	4	0	41	-1	4	1
1	1	1	0	2	4	1	0	7235	3	0	93	-1	4	2
1	1	1	0	2	4	1	0	7235	4	0	28	1	4	3
2	2	0	1	0	3	-1	-1	7284	3	2	48	-1	4	1
2	2	0	1	0	3	-1	-1	7284	3	3	58	-1	4	2
2	2	0	1	0	3	-1	-1	7284	1	3	49	1	4	3
1	0	0	1	1	2	1	0	7419	3	0	62	-1	4	1
1	0	0	1	1	2	1	0	7419	3	0	56	-1	4	2
1	0	0	1	1	2	1	0	7419	3	0	51	2	4	3
1	0	1	0	2	3	0	1	7443	0	4	56	-1	4	1
1	0	1	0	2	3	0	1	7443	0	3	49	-1	4	2
1	0	1	0	2	3	0	1	7443	0	3	29	2	4	3
1	1	1	1	3	6	2	0	7500	2	0	22	-1	4	1
1	1	1	1	3	6	2	0	7500	2	0	39	-1	4	2
1	1	1	1	3	6	2	0	7500	1	0	46	2	4	3
2	0	0	0	3	3	-1	-1	7504	3	2	99	-1	4	1
2	0	0	0	3	3	-1	-1	7504	3	2	96	-1	4	2
2	0	0	0	3	3	-1	-1	7504	3	1	52	1	4	3
2	2	1	1	3	7	-1	-1	7521	3	1	112	-1	4	1
2	2	1	1	3	7	-1	-1	7521	2	2	31	-1	4	2
2	2	1	1	3	7	-1	-1	7521	2	2	18	2	4	3
2	1	1	0	3	5	-1	-1	7557	3	3	77	-1	4	1
2	1	1	0	3	5	-1	-1	7557	3	3	34	-1	4	2
2	1	1	0	3	5	-1	-1	7557	3	2	40	1	4	3
1	1	2	0	0	3	0	1	7568	1	3	56	-1	4	1
1	1	2	0	0	3	0	1	7568	1	3	93	-1	4	2
1	1	2	0	0	3	0	1	7568	0	3	20	2	4	3
2	2	3	0	3	8	-1	-1	7612	3	3	51	-1	4	1
2	2	3	0	3	8	-1	-1	7612	2	2	17	-1	4	2
2	2	3	0	3	8	-1	-1	7612	3	3	31	2	4	3
2	1	1	0	3	5	-1	-1	7649	1	1	103	-1	4	1
2	1	1	0	3	5	-1	-1	7649	1	1	50	-1	4	2
2	1	1	0	3	5	-1	-1	7649	2	1	55	2	4	3
1	1	0	0	0	1	2	0	7705	3	0	39	-1	4	1
1	1	0	0	0	1	2	0	7705	3	0	50	-1	4	2
1	1	0	0	0	1	2	0	7705	4	0	7	1	4	3
2	0	1	1	3	5	-1	-1	7758	4	2	85	-1	4	1
2	0	1	1	3	5	-1	-1	7758	3	2	103	-1	4	2
2	0	1	1	3	5	-1	-1	7758	3	1	48	2	4	3
1	0	0	0	1	1	0	1	7837	0	4	38	-1	4	1
1	0	0	0	1	1	0	1	7837	0	4	66	-1	4	2
1	0	0	0	1	1	0	1	7837	0	3	85	2	4	3
1	1	1	0	2	4	0	0	7934	4	0	24	-1	4	1
1	1	1	0	2	4	0	0	7934	3	0	36	-1	4	2
1	1	1	0	2	4	0	0	7934	4	0	16	1	4	3
1	1	2	0	2	5	1	0	7951	3	1	59	-1	4	1
1	1	2	0	2	5	1	0	7951	3	2	46	-1	4	2
1	1	2	0	2	5	1	0	7951	3	1	36	1	4	3
1	0	1	1	3	5	0	0	7954	3	3	63	-1	4	1
1	0	1	1	3	5	0	0	7954	3	3	73	-1	4	2
1	0	1	1	3	5	0	0	7954	4	4	20	2	4	3
1	0	0	2	2	4	2	0	7955	4	0	53	-1	4	1
1	0	0	2	2	4	2	0	7955	4	0	11	-1	4	2
1	0	0	2	2	4	2	0	7955	4	0	8	2	4	3
2	1	1	0	1	3	-1	-1	8055	1	3	65	-1	4	1
2	1	1	0	1	3	-1	-1	8055	2	3	40	-1	4	2
2	1	1	0	1	3	-1	-1	8055	3	3	12	2	4	3
1	0	0	0	0	0	2	1	8126	0	4	47	-1	4	1
1	0	0	0	0	0	2	1	8126	0	3	11	-1	4	2
1	0	0	0	0	0	2	1	8126	0	4	18	2	4	3
1	0	0	0	1	1	2	0	8336	4	0	37	-1	4	1
1	0	0	0	1	1	2	0	8336	4	0	18	-1	4	2
1	0	0	0	1	1	2	0	8336	4	0	24	2	4	3
1	0	0	0	2	2	0	0	8364	3	1	76	-1	4	1
1	0	0	0	2	2	0	0	8364	4	0	48	-1	4	2
1	0	0	0	2	2	0	0	8364	3	0	69	1	4	3
1	1	0	0	1	2	2	0	8418	3	1	106	-1	4	1
1	1	0	0	1	2	2	0	8418	2	1	74	-1	4	2
1	1	0	0	1	2	2	0	8418	3	1	43	2	4	3
1	0	1	0	0	1	0	0	8473	4	0	20	-1	4	1
1	0	1	0	0	1	0	0	8473	3	0	38	-1	4	2
1	0	1	0	0	1	0	0	8473	4	0	30	1	4	3
1	0	0	1	0	1	1	0	8479	0	4	64	-1	4	1
1	0	0	1	0	1	1	0	8479	0	3	39	-1	4	2
1	0	0	1	0	1	1	0	8479	0	4	19	1	4	3
1	2	3	0	2	7	0	0	8566	2	1	162	-1	4	1
1	2	3	0	2	7	0	0	8566	2	1	37	-1	4	2
1	2	3	0	2	7	0	0	8566	2	0	13	1	4	3
1	0	1	0	2	3	1	0	8592	4	0	23	-1	4	1
1	0	1	0	2	3	1	0	8592	3	0	27	-1	4	2
1	0	1	0	2	3	1	0	8592	4	0	23	1	4	3
1	0	0	0	0	0	1	0	8683	1	0	92	-1	4	1
1	0	0	0	0	0	1	0	8683	4	0	11	-1	4	2
1	0	0	0	0	0	1	0	8683	4	0	11	1	4	3
1	2	1	1	1	5	1	0	8710	2	0	76	-1	4	1
1	2	1	1	1	5	1	0	8710	3	1	26	-1	4	2
1	2	1	1	1	5	1	0	8710	4	1	21	2	4	3
2	2	2	1	2	7	-1	-1	1	3	3	65	-1	5	1
2	2	2	1	2	7	-1	-1	1	3	2	20	-1	5	2
2	2	2	1	2	7	-1	-1	1	4	4	15	1	5	3
1	0	0	0	2	2	0	1	10	0	0	24	-1	5	1
1	0	0	0	2	2	0	1	10	0	1	19	-1	5	2
1	0	0	0	2	2	0	1	10	0	3	19	1	5	3
2	1	0	1	1	3	-1	-1	12	3	3	43	-1	5	1
2	1	0	1	1	3	-1	-1	12	2	2	18	-1	5	2
2	1	0	1	1	3	-1	-1	12	4	4	19	1	5	3
2	0	0	0	2	2	-1	-1	21	3	2	78	-1	5	1
2	0	0	0	2	2	-1	-1	21	3	3	55	-1	5	2
2	0	0	0	2	2	-1	-1	21	3	1	29	1	5	3
2	1	1	2	2	6	-1	-1	23	3	2	33	-1	5	1
2	1	1	2	2	6	-1	-1	23	3	2	17	-1	5	2
2	1	1	2	2	6	-1	-1	23	4	4	19	1	5	3
2	2	0	0	2	4	-1	-1	33	2	2	62	-1	5	1
2	2	0	0	2	4	-1	-1	33	2	2	12	-1	5	2
2	2	0	0	2	4	-1	-1	33	3	3	28	1	5	3
2	1	1	0	0	2	-1	-1	40	2	3	116	-1	5	1
2	1	1	0	0	2	-1	-1	40	3	2	49	-1	5	2
2	1	1	0	0	2	-1	-1	40	4	1	37	1	5	3
2	0	0	0	2	2	-1	-1	44	2	3	68	-1	5	1
2	0	0	0	2	2	-1	-1	44	2	2	32	-1	5	2
2	0	0	0	2	2	-1	-1	44	4	4	46	1	5	3
1	0	0	0	0	0	0	1	46	3	2	89	-1	5	1
1	0	0	0	0	0	0	1	46	2	2	10	-1	5	2
1	0	0	0	0	0	0	1	46	3	3	32	1	5	3
2	2	1	0	0	3	-1	-1	49	3	2	24	-1	5	1
2	2	1	0	0	3	-1	-1	49	3	3	25	-1	5	2
2	2	1	0	0	3	-1	-1	49	4	4	19	1	5	3
2	1	0	0	0	1	-1	-1	55	2	3	29	-1	5	1
2	1	0	0	0	1	-1	-1	55	2	3	12	-1	5	2
2	1	0	0	0	1	-1	-1	55	3	4	25	1	5	3
2	2	0	0	3	5	-1	-1	58	3	3	29	-1	5	1
2	2	0	0	3	5	-1	-1	58	2	3	19	-1	5	2
2	2	0	0	3	5	-1	-1	58	4	4	27	1	5	3
1	0	0	1	0	1	1	0	66	3	1	74	-1	5	1
1	0	0	1	0	1	1	0	66	3	3	19	-1	5	2
1	0	0	1	0	1	1	0	66	3	0	40	1	5	3
2	2	2	1	0	5	-1	-1	69	3	3	49	-1	5	1
2	2	2	1	0	5	-1	-1	69	3	3	16	-1	5	2
2	2	2	1	0	5	-1	-1	69	4	4	20	1	5	3
2	0	1	0	0	1	-1	-1	70	3	3	40	-1	5	1
2	0	1	0	0	1	-1	-1	70	2	2	26	-1	5	2
2	0	1	0	0	1	-1	-1	70	4	4	19	1	5	3
2	2	2	0	2	6	-1	-1	71	2	0	122	-1	5	1
2	2	2	0	2	6	-1	-1	71	2	2	32	-1	5	2
2	2	2	0	2	6	-1	-1	71	4	1	39	1	5	3
2	2	2	1	2	7	-1	-1	89	1	3	30	-1	5	1
2	2	2	1	2	7	-1	-1	89	2	3	30	-1	5	2
2	2	2	1	2	7	-1	-1	89	2	4	41	1	5	3
2	0	0	0	3	3	-1	-1	94	2	0	135	-1	5	1
2	0	0	0	3	3	-1	-1	94	3	3	19	-1	5	2
2	0	0	0	3	3	-1	-1	94	4	4	27	1	5	3
2	0	0	0	1	1	-1	-1	106	2	3	30	-1	5	1
2	0	0	0	1	1	-1	-1	106	3	3	61	-1	5	2
2	0	0	0	1	1	-1	-1	106	0	0	29	1	5	3
2	2	2	0	2	6	-1	-1	109	2	2	29	-1	5	1
2	2	2	0	2	6	-1	-1	109	3	2	79	-1	5	2
2	2	2	0	2	6	-1	-1	109	4	3	48	1	5	3
1	1	0	0	3	4	0	0	117	2	0	30	-1	5	1
1	1	0	0	3	4	0	0	117	3	0	133	-1	5	2
1	1	0	0	3	4	0	0	117	3	0	24	1	5	3
2	1	2	1	3	7	-1	-1	127	3	2	49	-1	5	1
2	1	2	1	3	7	-1	-1	127	2	2	21	-1	5	2
2	1	2	1	3	7	-1	-1	127	4	4	40	1	5	3
2	1	0	0	1	2	-1	-1	139	3	3	54	-1	5	1
2	1	0	0	1	2	-1	-1	139	2	3	17	-1	5	2
2	1	0	0	1	2	-1	-1	139	4	4	18	1	5	3
2	1	1	0	3	5	-1	-1	146	4	2	63	-1	5	1
2	1	1	0	3	5	-1	-1	146	2	2	21	-1	5	2
2	1	1	0	3	5	-1	-1	146	4	4	25	1	5	3
2	2	3	0	2	7	-1	-1	148	3	3	95	-1	5	1
2	2	3	0	2	7	-1	-1	148	2	2	26	-1	5	2
2	2	3	0	2	7	-1	-1	148	4	4	22	1	5	3
2	0	0	0	2	2	-1	-1	162	2	2	61	-1	5	1
2	0	0	0	2	2	-1	-1	162	2	1	17	-1	5	2
2	0	0	0	2	2	-1	-1	162	0	3	26	1	5	3
1	0	1	1	0	2	0	1	164	1	2	70	-1	5	1
1	0	1	1	0	2	0	1	164	1	1	51	-1	5	2
1	0	1	1	0	2	0	1	164	0	3	88	1	5	3
2	1	1	0	2	4	-1	-1	179	0	2	73	-1	5	1
2	1	1	0	2	4	-1	-1	179	3	3	29	-1	5	2
2	1	1	0	2	4	-1	-1	179	4	4	30	1	5	3
2	1	2	0	1	4	-1	-1	195	3	2	63	-1	5	1
2	1	2	0	1	4	-1	-1	195	3	3	11	-1	5	2
2	1	2	0	1	4	-1	-1	195	4	2	25	1	5	3
2	0	1	0	3	4	-1	-1	196	3	2	69	-1	5	1
2	0	1	0	3	4	-1	-1	196	3	3	52	-1	5	2
2	0	1	0	3	4	-1	-1	196	4	4	52	1	5	3
2	2	1	3	0	6	-1	-1	220	3	2	27	-1	5	1
2	2	1	3	0	6	-1	-1	220	3	2	19	-1	5	2
2	2	1	3	0	6	-1	-1	220	4	3	48	1	5	3
2	1	1	0	3	5	-1	-1	226	3	3	54	-1	5	1
2	1	1	0	3	5	-1	-1	226	3	3	30	-1	5	2
2	1	1	0	3	5	-1	-1	226	4	4	17	1	5	3
2	2	1	0	2	5	-1	-1	233	3	2	51	-1	5	1
2	2	1	0	2	5	-1	-1	233	3	2	28	-1	5	2
2	2	1	0	2	5	-1	-1	233	3	3	34	1	5	3
1	0	2	0	2	4	0	1	238	2	3	59	-1	5	1
1	0	2	0	2	4	0	1	238	2	3	30	-1	5	2
1	0	2	0	2	4	0	1	238	2	3	42	1	5	3
2	1	1	0	0	2	-1	-1	249	2	2	77	-1	5	1
2	1	1	0	0	2	-1	-1	249	4	4	138	-1	5	2
2	1	1	0	0	2	-1	-1	249	4	4	77	1	5	3
1	0	1	0	2	3	2	1	255	0	3	22	-1	5	1
1	0	1	0	2	3	2	1	255	1	2	14	-1	5	2
1	0	1	0	2	3	2	1	255	0	4	14	1	5	3
2	1	2	1	2	6	-1	-1	258	3	3	29	-1	5	1
2	1	2	1	2	6	-1	-1	258	3	3	30	-1	5	2
2	1	2	1	2	6	-1	-1	258	4	4	20	1	5	3
1	2	1	0	0	3	0	0	262	4	0	28	-1	5	1
1	2	1	0	0	3	0	0	262	3	0	24	-1	5	2
1	2	1	0	0	3	0	0	262	4	0	21	1	5	3
2	1	0	0	0	1	-1	-1	263	3	2	64	-1	5	1
2	1	0	0	0	1	-1	-1	263	2	0	13	-1	5	2
2	1	0	0	0	1	-1	-1	263	4	0	27	1	5	3
2	1	2	0	1	4	-1	-1	273	3	3	30	-1	5	1
2	1	2	0	1	4	-1	-1	273	4	3	46	-1	5	2
2	1	2	0	1	4	-1	-1	273	0	0	12	1	5	3
2	0	0	0	1	1	-1	-1	278	3	4	78	-1	5	1
2	0	0	0	1	1	-1	-1	278	3	3	15	-1	5	2
2	0	0	0	1	1	-1	-1	278	4	4	51	1	5	3
1	0	0	0	3	3	0	1	280	2	2	25	-1	5	1
1	0	0	0	3	3	0	1	280	0	3	20	-1	5	2
1	0	0	0	3	3	0	1	280	0	4	19	1	5	3
1	0	1	0	0	1	2	1	285	0	4	12	-1	5	1
1	0	1	0	0	1	2	1	285	0	3	32	-1	5	2
1	0	1	0	0	1	2	1	285	0	4	15	1	5	3
2	1	2	0	3	6	-1	-1	287	4	4	55	-1	5	1
2	1	2	0	3	6	-1	-1	287	3	2	28	-1	5	2
2	1	2	0	3	6	-1	-1	287	2	4	47	1	5	3
2	2	2	0	2	6	-1	-1	309	2	3	61	-1	5	1
2	2	2	0	2	6	-1	-1	309	3	3	56	-1	5	2
2	2	2	0	2	6	-1	-1	309	4	4	42	1	5	3
2	1	2	0	1	4	-1	-1	311	3	3	49	-1	5	1
2	1	2	0	1	4	-1	-1	311	3	3	32	-1	5	2
2	1	2	0	1	4	-1	-1	311	4	4	22	1	5	3
2	1	1	2	2	6	-1	-1	312	2	4	217	-1	5	1
2	1	1	2	2	6	-1	-1	312	3	3	30	-1	5	2
2	1	1	2	2	6	-1	-1	312	3	0	36	1	5	3
2	0	0	0	0	0	-1	-1	313	3	3	55	-1	5	1
2	0	0	0	0	0	-1	-1	313	2	2	14	-1	5	2
2	0	0	0	0	0	-1	-1	313	4	4	23	1	5	3
2	1	2	1	2	6	-1	-1	317	0	2	78	-1	5	1
[truncated: 1,091 more rows]
